# Supplementary material for: (3S,11Z)-14,16-Dihy­droxy-3-methyl-3,4,5,6,9,10-hexa­hydro-1H-2-benz­oxacyclo­tetra­decine-1,7(8H)-dione (cis-zearalenone): a redetermination
Source: Acta Crystallogr Sect E Struct Rep Online. 2012 Feb 24;68(Pt 3):o832. doi: 10.1107/S1600536812002735 (PMC3297891; doi:10.1107/S1600536812002735)
Supplement: Supplementary file 1 [file e-68-0o832-sup1.cif]

##############################################################################
#                                                                            #
# This CIF contains the data in a paper accepted for publication in          #
# Acta Crystallographica Section E. It conforms to the requirements of       #
# Notes for Authors for Acta Crystallographica Section E, and has been       #
# peer reviewed under the auspices of the IUCr Commission on Journals.       #
#                                                                            #
# Full details of the Crystallographic Information File format               #
# are given in the paper "The Crystallographic Information File (CIF):       #
# a New Standard Archive File for Crystallography" by S. R. Hall, F. H.      #
# Allen and I. D. Brown [Acta Cryst. (1991), A47, 655-685].                  #
#                                                                            #
# The current version of the core CIF dictionary is obtainable from          #
# ftp://ftp.iucr.org/pub/cif_core.dic.                                       #
#                                                                            #
# Software is freely available for graphical display of the structure(s)     #
# in this CIF. For information consult the CIF software page                 #
# http://www.iucr.org/resources/cif/software.                                #
#                                                                            #
# This file may be used for bona fide research purposes within the           #
# scientific community so long as proper attribution is given to the journal # 
# article from which it was obtained.                                        #
#                                                                            #
##############################################################################
data_I
_audit_creation_method     SHELXL-97
_chemical_name_systematic
;
(3<i>S</i>,11<i>Z</i>)-14,16-dihydroxy-3-methyl-3,4,5,6,9,10-hexahydro-
1<i>H</i>-2-benzoxacyclotetradecine-1,7(8<i>H</i>)-dione
;
_chemical_name_common     cis-Zearalenone
_chemical_formula_moiety     'C18 H22 O5'
_chemical_formula_sum     'C18 H22 O5'
_chemical_formula_iupac     'C18 H22 O5'
_chemical_formula_weight     318.36
_chemical_melting_point     ?
_symmetry_cell_setting     monoclinic
_symmetry_space_group_name_H-M     'P 21'
_symmetry_space_group_name_Hall     'P 2yb'
loop_
    _symmetry_equiv_pos_as_xyz
    'x, y, z'
    '-x, y+1/2, -z'
_cell_length_a     5.677(3)
_cell_length_b     9.186(4)
_cell_length_c     16.531(7)
_cell_angle_alpha     90.00
_cell_angle_beta     98.91(3)
_cell_angle_gamma     90.00
_cell_volume     851.7(7)
_cell_formula_units_Z     2
_cell_measurement_reflns_used     56
_cell_measurement_theta_min     4
_cell_measurement_theta_max     25
_cell_measurement_temperature     296(2)
_exptl_crystal_description     'plate'
_exptl_crystal_colour     'colourless'
_exptl_crystal_size_max     0.3
_exptl_crystal_size_mid     0.1
_exptl_crystal_size_min     0.05
_exptl_crystal_density_diffrn     1.241
_exptl_crystal_density_meas     ?
_exptl_crystal_density_method     'not measured'
_exptl_crystal_F_000     340
_exptl_absorpt_coefficient_mu     0.090
_exptl_absorpt_correction_type     psi-scan
_exptl_absorpt_process_details     '(SHELXTL; Sheldrick, 2008)'
_exptl_absorpt_correction_T_min     0.21
_exptl_absorpt_correction_T_max     0.28
_exptl_special_details     ?
_diffrn_ambient_temperature     296(2)
_diffrn_radiation_type     MoK\a
_diffrn_radiation_wavelength     0.71073
_diffrn_radiation_source     'fine-focus sealed tube'
_diffrn_radiation_monochromator     graphite
_diffrn_measurement_device_type     'Bruker APEX CCD area-detector'
_diffrn_measurement_method     '\w/2\q'
_diffrn_detector_area_resol_mean     ?
_diffrn_reflns_number     20096
_diffrn_reflns_av_R_equivalents     0.1013
_diffrn_reflns_av_sigmaI/netI     0.0653
_diffrn_reflns_theta_min     1.25
_diffrn_reflns_theta_max     27.00
_diffrn_reflns_theta_full     27.00
_diffrn_measured_fraction_theta_max     0.997
_diffrn_measured_fraction_theta_full     0.997
_diffrn_reflns_limit_h_min     -7
_diffrn_reflns_limit_h_max     7
_diffrn_reflns_limit_k_min     -11
_diffrn_reflns_limit_k_max     11
_diffrn_reflns_limit_l_min     -21
_diffrn_reflns_limit_l_max     21
_diffrn_standards_number     ?
_diffrn_standards_interval_count     ?
_diffrn_standards_interval_time     ?
_diffrn_standards_decay_%     ?
_refine_special_details
;
Refinement of <i>F</i>^2^ against ALL reflections. The weighted <i>R</i>-factor
<i>wR</i> and goodness of fit <i>S</i> are based on <i>F</i>^2^, conventional
<i>R</i>-factors <i>R</i> are based on <i>F</i>, with <i>F</i> set to zero for
negative <i>F</i>^2^. The threshold expression of <i>F</i>^2^ >
\s(<i>F</i>^2^) is used only for calculating <i>R</i>-factors(gt) <i>etc</i>.
and is not relevant to the choice of reflections for refinement.
<i>R</i>-factors based on <i>F</i>^2^ are statistically about twice as large
as those based on <i>F</i>, and <i>R</i>- factors based on ALL data will be
even larger.
;
_reflns_number_total     1976
_reflns_number_gt     1014
_reflns_threshold_expression     I>2\s(I)
_refine_ls_structure_factor_coef     Fsqd
_refine_ls_matrix_type     full
_refine_ls_R_factor_all     0.0893
_refine_ls_R_factor_gt     0.0383
_refine_ls_wR_factor_gt     0.0862
_refine_ls_wR_factor_ref     0.1237
_refine_ls_goodness_of_fit_ref     0.865
_refine_ls_restrained_S_all     0.864
_refine_ls_number_reflns     1976
_refine_ls_number_parameters     209
_refine_ls_number_restraints     1
_refine_ls_hydrogen_treatment     constr
_refine_ls_weighting_scheme     calc
_refine_ls_weighting_details
                 'calc w=1/[\s^2^(Fo^2^)+(0.0678P)^2^] where P=(Fo^2^+2Fc^2^)/3'
_atom_sites_solution_hydrogens     geom
_atom_sites_solution_primary     direct
_atom_sites_solution_secondary     difmap
_refine_ls_shift/su_max     0.000
_refine_ls_shift/su_mean     0.000
_refine_diff_density_max     0.140
_refine_diff_density_min     -0.113
_refine_ls_extinction_method     none
_refine_ls_extinction_coef     ?
_refine_ls_abs_structure_details     ?
loop_
    _atom_type_symbol
    _atom_type_description
    _atom_type_scat_dispersion_real
    _atom_type_scat_dispersion_imag
    _atom_type_scat_source
    'C' 'C' 0.0033 0.0000
                         'International Tables Vol C Tables 4.2.6.8 and 6.1.1.4'
    'H' 'H' 0.0000 0.0000
                         'International Tables Vol C Tables 4.2.6.8 and 6.1.1.4'
    'O' 'O' 0.0106 0.0000
                         'International Tables Vol C Tables 4.2.6.8 and 6.1.1.4'
_computing_data_collection     'SMART (Bruker, 2001)'
_computing_cell_refinement     'SAINT (Bruker, 2001)'
_computing_data_reduction     'SAINT (Bruker, 2001)'
_computing_structure_solution     'SHELXS97 (Sheldrick, 2008)'
_computing_structure_refinement     'SHELXL97 (Sheldrick, 2008)'
_computing_molecular_graphics
                 'SHELXTL (Bruker, 2001) and ORTEPIII (Burnett & Johnson, 1996)'
_computing_publication_material     'SHELXTL (Sheldrick, 2008)'
loop_
    _atom_site_type_symbol
    _atom_site_label
    _atom_site_fract_x
    _atom_site_fract_y
    _atom_site_fract_z
    _atom_site_U_iso_or_equiv
    _atom_site_adp_type
    _atom_site_calc_flag
    _atom_site_refinement_flags
    _atom_site_occupancy
    _atom_site_symmetry_multiplicity
    _atom_site_disorder_assembly
    _atom_site_disorder_group
    O O1 0.7716(4) 0.4105(3) 0.15608(15) 0.0636(7) Uani d . 1 1 . .
    O O2 0.8395(5) 0.2441(3) 0.06309(17) 0.0829(9) Uani d . 1 1 . .
    O O3 0.7827(6) 0.8046(4) 0.30820(19) 0.0888(10) Uani d . 1 1 . .
    O O4 1.5275(5) 0.0183(3) 0.38175(16) 0.0758(9) Uani d . 1 1 . .
    H H20 1.6166 -0.0360 0.3613 0.114 Uiso d R 1 1 . .
    O O5 1.1936(6) 0.0703(4) 0.10159(17) 0.0871(9) Uani d . 1 1 . .
    H H22 1.0861 0.1128 0.0719 0.131 Uiso d R 1 1 . .
    C C1 0.8686(7) 0.2863(5) 0.1351(3) 0.0606(10) Uani d . 1 1 . .
    C C2 0.3806(8) 0.4346(7) 0.0708(3) 0.0937(15) Uani d . 1 1 . .
    H H4 0.3069 0.4314 0.1192 0.141 Uiso calc R 1 1 . .
    H H2 0.3917 0.3377 0.0498 0.141 Uiso calc R 1 1 . .
    H H3 0.2863 0.4938 0.0301 0.141 Uiso calc R 1 1 . .
    C C3 0.6293(7) 0.4994(5) 0.0915(2) 0.0691(12) Uani d . 1 1 . .
    H H1 0.7070 0.5021 0.0426 0.083 Uiso calc R 1 1 . .
    C C4 0.6229(8) 0.6532(5) 0.1284(3) 0.0783(13) Uani d . 1 1 . .
    H H5 0.5046 0.7097 0.0930 0.094 Uiso calc R 1 1 . .
    H H6 0.5681 0.6445 0.1809 0.094 Uiso calc R 1 1 . .
    C C5 0.8534(9) 0.7391(6) 0.1412(3) 0.0888(14) Uani d . 1 1 . .
    H H8 0.8148 0.8417 0.1434 0.107 Uiso calc R 1 1 . .
    H H7 0.9330 0.7245 0.0939 0.107 Uiso calc R 1 1 . .
    C C6 1.0269(8) 0.7005(6) 0.2177(3) 0.0814(13) Uani d . 1 1 . .
    H H9 1.0458 0.5956 0.2189 0.098 Uiso calc R 1 1 . .
    H H10 1.1806 0.7419 0.2120 0.098 Uiso calc R 1 1 . .
    C C7 0.9691(9) 0.7467(4) 0.2989(3) 0.0684(11) Uani d . 1 1 . .
    C C8 1.1633(9) 0.7214(6) 0.3731(3) 0.0950(15) Uani d . 1 1 . .
    H H12 1.2920 0.6674 0.3547 0.114 Uiso calc R 1 1 . .
    H H11 1.2269 0.8154 0.3922 0.114 Uiso calc R 1 1 . .
    C C9 1.0909(10) 0.6422(5) 0.4445(3) 0.0876(14) Uani d . 1 1 . .
    H H13 0.9359 0.6776 0.4533 0.105 Uiso calc R 1 1 . .
    H H14 1.2040 0.6649 0.4931 0.105 Uiso calc R 1 1 . .
    C C10 1.0780(9) 0.4767(4) 0.4340(3) 0.0770(13) Uani d . 1 1 . .
    H H16 1.2174 0.4438 0.4119 0.092 Uiso calc R 1 1 . .
    H H15 1.0820 0.4318 0.4873 0.092 Uiso calc R 1 1 . .
    C C11 0.8601(7) 0.4273(4) 0.3791(2) 0.0613(10) Uani d . 1 1 . .
    H H17 0.7185 0.4688 0.3897 0.074 Uiso calc R 1 1 . .
    C C12 0.8360(7) 0.3329(4) 0.3171(2) 0.0549(10) Uani d . 1 1 . .
    H H18 0.6828 0.3230 0.2881 0.066 Uiso calc R 1 1 . .
    C C13 1.1930(7) 0.1716(4) 0.3452(2) 0.0578(10) Uani d . 1 1 . .
    H H19 1.1928 0.1882 0.4007 0.069 Uiso calc R 1 1 . .
    C C14 1.3643(7) 0.0777(4) 0.3214(2) 0.0590(10) Uani d . 1 1 . .
    C C15 1.3633(7) 0.0455(4) 0.2402(3) 0.0643(11) Uani d . 1 1 . .
    H H21 1.4758 -0.0179 0.2246 0.077 Uiso calc R 1 1 . .
    C C16 1.1909(8) 0.1094(4) 0.1815(2) 0.0648(11) Uani d . 1 1 . .
    C C17 1.0217(7) 0.2105(4) 0.2032(2) 0.0535(9) Uani d . 1 1 . .
    C C18 1.0224(6) 0.2411(4) 0.2881(2) 0.0516(9) Uani d . 1 1 . .
loop_
    _atom_site_aniso_label
    _atom_site_aniso_U_11
    _atom_site_aniso_U_22
    _atom_site_aniso_U_33
    _atom_site_aniso_U_12
    _atom_site_aniso_U_13
    _atom_site_aniso_U_23
    O1 0.0711(17) 0.0634(17) 0.0536(15) 0.0035(16) 0.0008(12) 0.0067(14)
    O2 0.097(2) 0.097(2) 0.0508(17) 0.0073(19) -0.0019(15) -0.0117(16)
    O3 0.093(2) 0.078(2) 0.097(2) 0.024(2) 0.0210(19) 0.0020(18)
    O4 0.0816(19) 0.0612(18) 0.0781(19) 0.0113(15) -0.0079(15) 0.0037(15)
    O5 0.110(2) 0.088(2) 0.0641(18) 0.018(2) 0.0173(16) -0.0149(16)
    C1 0.059(2) 0.064(3) 0.059(3) -0.004(2) 0.009(2) -0.002(2)
    C2 0.072(3) 0.110(4) 0.093(3) -0.001(3) -0.007(2) 0.004(3)
    C3 0.063(3) 0.082(3) 0.059(2) 0.002(2) 0.0022(19) 0.015(2)
    C4 0.077(3) 0.081(3) 0.076(3) 0.012(3) 0.012(2) 0.025(3)
    C5 0.101(4) 0.080(3) 0.089(3) -0.001(3) 0.028(3) 0.014(3)
    C6 0.075(3) 0.065(3) 0.103(4) -0.003(2) 0.009(3) -0.004(3)
    C7 0.085(3) 0.045(2) 0.076(3) -0.005(2) 0.015(2) 0.002(2)
    C8 0.084(3) 0.084(3) 0.109(4) -0.013(3) -0.009(3) 0.014(3)
    C9 0.130(4) 0.052(2) 0.074(3) -0.001(3) -0.005(3) -0.006(2)
    C10 0.112(4) 0.049(2) 0.065(3) -0.001(2) -0.001(2) -0.001(2)
    C11 0.079(3) 0.053(2) 0.053(2) 0.002(2) 0.0143(19) 0.002(2)
    C12 0.058(2) 0.054(2) 0.053(2) -0.0043(19) 0.0102(18) 0.0073(19)
    C13 0.075(3) 0.047(2) 0.051(2) -0.007(2) 0.009(2) -0.0010(18)
    C14 0.072(3) 0.043(2) 0.061(3) -0.009(2) 0.005(2) -0.001(2)
    C15 0.069(3) 0.047(2) 0.077(3) 0.006(2) 0.011(2) -0.003(2)
    C16 0.084(3) 0.055(3) 0.059(3) -0.007(2) 0.021(2) -0.011(2)
    C17 0.060(2) 0.049(2) 0.051(2) -0.0067(19) 0.0063(18) -0.0027(17)
    C18 0.060(2) 0.042(2) 0.054(2) -0.0102(19) 0.0100(18) 0.0021(18)
_geom_special_details
;
All e.s.d.'s (except the e.s.d. in the dihedral angle between two l.s. planes)
are estimated using the full covariance matrix. The cell e.s.d.'s are taken
into account individually in the estimation of e.s.d.'s in distances, angles
and torsion angles; correlations between e.s.d.'s in cell parameters are only
used when they are defined by crystal symmetry. An approximate (isotropic)
treatment of cell e.s.d.'s is used for estimating e.s.d.'s involving l.s.
planes.
;
loop_
    _geom_bond_atom_site_label_1
    _geom_bond_atom_site_label_2
    _geom_bond_site_symmetry_2
    _geom_bond_distance
    _geom_bond_publ_flag
    O1 C1 . 1.336(5) ?
    O1 C3 . 1.480(4) ?
    O2 C1 . 1.238(4) ?
    O3 C7 . 1.215(5) ?
    O4 C14 . 1.366(4) ?
    O4 H20 . 0.8200 ?
    O5 C16 . 1.371(4) ?
    O5 H22 . 0.8200 ?
    C1 C17 . 1.485(5) ?
    C2 C3 . 1.522(6) ?
    C2 H4 . 0.9600 ?
    C2 H2 . 0.9600 ?
    C2 H3 . 0.9600 ?
    C3 C4 . 1.542(6) ?
    C3 H1 . 0.9800 ?
    C4 C5 . 1.514(6) ?
    C4 H5 . 0.9700 ?
    C4 H6 . 0.9700 ?
    C5 C6 . 1.521(6) ?
    C5 H8 . 0.9700 ?
    C5 H7 . 0.9700 ?
    C6 C7 . 1.491(6) ?
    C6 H9 . 0.9700 ?
    C6 H10 . 0.9700 ?
    C7 C8 . 1.535(6) ?
    C8 C9 . 1.497(7) ?
    C8 H12 . 0.9700 ?
    C8 H11 . 0.9700 ?
    C9 C10 . 1.531(6) ?
    C9 H13 . 0.9700 ?
    C9 H14 . 0.9700 ?
    C10 C11 . 1.487(6) ?
    C10 H16 . 0.9700 ?
    C10 H15 . 0.9700 ?
    C11 C12 . 1.334(5) ?
    C11 H17 . 0.9300 ?
    C12 C18 . 1.488(5) ?
    C12 H18 . 0.9300 ?
    C13 C18 . 1.398(5) ?
    C13 C14 . 1.401(5) ?
    C13 H19 . 0.9300 ?
    C14 C15 . 1.373(5) ?
    C15 C16 . 1.397(5) ?
    C15 H21 . 0.9300 ?
    C16 C17 . 1.422(5) ?
    C17 C18 . 1.432(5) ?
loop_
    _geom_angle_atom_site_label_1
    _geom_angle_atom_site_label_2
    _geom_angle_atom_site_label_3
    _geom_angle_site_symmetry_1
    _geom_angle_site_symmetry_3
    _geom_angle
    _geom_angle_publ_flag
    C1 O1 C3 . . 119.0(3) ?
    C14 O4 H20 . . 109.5 ?
    C16 O5 H22 . . 109.5 ?
    O2 C1 O1 . . 121.2(4) ?
    O2 C1 C17 . . 123.9(4) ?
    O1 C1 C17 . . 114.9(3) ?
    C3 C2 H4 . . 109.5 ?
    C3 C2 H2 . . 109.5 ?
    H4 C2 H2 . . 109.5 ?
    C3 C2 H3 . . 109.5 ?
    H4 C2 H3 . . 109.5 ?
    H2 C2 H3 . . 109.5 ?
    O1 C3 C2 . . 109.3(3) ?
    O1 C3 C4 . . 105.3(3) ?
    C2 C3 C4 . . 111.7(4) ?
    O1 C3 H1 . . 110.1 ?
    C2 C3 H1 . . 110.1 ?
    C4 C3 H1 . . 110.1 ?
    C5 C4 C3 . . 117.4(4) ?
    C5 C4 H5 . . 108.0 ?
    C3 C4 H5 . . 108.0 ?
    C5 C4 H6 . . 108.0 ?
    C3 C4 H6 . . 108.0 ?
    H5 C4 H6 . . 107.2 ?
    C4 C5 C6 . . 115.4(4) ?
    C4 C5 H8 . . 108.4 ?
    C6 C5 H8 . . 108.4 ?
    C4 C5 H7 . . 108.4 ?
    C6 C5 H7 . . 108.4 ?
    H8 C5 H7 . . 107.5 ?
    C7 C6 C5 . . 118.6(4) ?
    C7 C6 H9 . . 107.7 ?
    C5 C6 H9 . . 107.7 ?
    C7 C6 H10 . . 107.7 ?
    C5 C6 H10 . . 107.7 ?
    H9 C6 H10 . . 107.1 ?
    O3 C7 C6 . . 123.8(4) ?
    O3 C7 C8 . . 119.8(4) ?
    C6 C7 C8 . . 116.4(4) ?
    C9 C8 C7 . . 116.9(4) ?
    C9 C8 H12 . . 108.1 ?
    C7 C8 H12 . . 108.1 ?
    C9 C8 H11 . . 108.1 ?
    C7 C8 H11 . . 108.1 ?
    H12 C8 H11 . . 107.3 ?
    C8 C9 C10 . . 114.0(4) ?
    C8 C9 H13 . . 108.7 ?
    C10 C9 H13 . . 108.7 ?
    C8 C9 H14 . . 108.7 ?
    C10 C9 H14 . . 108.7 ?
    H13 C9 H14 . . 107.6 ?
    C11 C10 C9 . . 113.1(4) ?
    C11 C10 H16 . . 109.0 ?
    C9 C10 H16 . . 109.0 ?
    C11 C10 H15 . . 109.0 ?
    C9 C10 H15 . . 109.0 ?
    H16 C10 H15 . . 107.8 ?
    C12 C11 C10 . . 130.1(4) ?
    C12 C11 H17 . . 115.0 ?
    C10 C11 H17 . . 115.0 ?
    C11 C12 C18 . . 128.5(4) ?
    C11 C12 H18 . . 115.8 ?
    C18 C12 H18 . . 115.8 ?
    C18 C13 C14 . . 122.0(3) ?
    C18 C13 H19 . . 119.0 ?
    C14 C13 H19 . . 119.0 ?
    O4 C14 C15 . . 121.8(4) ?
    O4 C14 C13 . . 117.5(3) ?
    C15 C14 C13 . . 120.6(4) ?
    C14 C15 C16 . . 119.0(4) ?
    C14 C15 H21 . . 120.5 ?
    C16 C15 H21 . . 120.5 ?
    O5 C16 C15 . . 116.7(4) ?
    O5 C16 C17 . . 121.5(4) ?
    C15 C16 C17 . . 121.8(4) ?
    C16 C17 C18 . . 118.5(3) ?
    C16 C17 C1 . . 117.0(3) ?
    C18 C17 C1 . . 124.3(3) ?
    C13 C18 C17 . . 118.0(3) ?
    C13 C18 C12 . . 119.6(3) ?
    C17 C18 C12 . . 122.2(3) ?
loop_
    _geom_torsion_atom_site_label_1
    _geom_torsion_atom_site_label_2
    _geom_torsion_atom_site_label_3
    _geom_torsion_atom_site_label_4
    _geom_torsion_site_symmetry_1
    _geom_torsion_site_symmetry_2
    _geom_torsion_site_symmetry_3
    _geom_torsion_site_symmetry_4
    _geom_torsion
    _geom_torsion_publ_flag
    C3 O1 C1 O2 . . . . -0.7(5) ?
    C3 O1 C1 C17 . . . . 175.9(3) ?
    C1 O1 C3 C2 . . . . 79.8(4) ?
    C1 O1 C3 C4 . . . . -160.1(3) ?
    O1 C3 C4 C5 . . . . 69.7(4) ?
    C2 C3 C4 C5 . . . . -171.8(4) ?
    C3 C4 C5 C6 . . . . -80.4(5) ?
    C4 C5 C6 C7 . . . . -72.6(6) ?
    C5 C6 C7 O3 . . . . 5.5(6) ?
    C5 C6 C7 C8 . . . . -172.9(4) ?
    O3 C7 C8 C9 . . . . 53.2(6) ?
    C6 C7 C8 C9 . . . . -128.3(5) ?
    C7 C8 C9 C10 . . . . 80.1(6) ?
    C8 C9 C10 C11 . . . . -77.0(6) ?
    C9 C10 C11 C12 . . . . 132.8(5) ?
    C10 C11 C12 C18 . . . . 4.5(7) ?
    C18 C13 C14 O4 . . . . 178.2(3) ?
    C18 C13 C14 C15 . . . . -3.0(6) ?
    O4 C14 C15 C16 . . . . 179.7(3) ?
    C13 C14 C15 C16 . . . . 0.9(6) ?
    C14 C15 C16 O5 . . . . -178.2(3) ?
    C14 C15 C16 C17 . . . . 2.2(6) ?
    O5 C16 C17 C18 . . . . 177.2(3) ?
    C15 C16 C17 C18 . . . . -3.2(6) ?
    O5 C16 C17 C1 . . . . -7.7(5) ?
    C15 C16 C17 C1 . . . . 171.9(4) ?
    O2 C1 C17 C16 . . . . 17.5(6) ?
    O1 C1 C17 C16 . . . . -159.0(3) ?
    O2 C1 C17 C18 . . . . -167.7(4) ?
    O1 C1 C17 C18 . . . . 15.8(5) ?
    C14 C13 C18 C17 . . . . 1.9(5) ?
    C14 C13 C18 C12 . . . . 176.4(3) ?
    C16 C17 C18 C13 . . . . 1.1(5) ?
    C1 C17 C18 C13 . . . . -173.6(3) ?
    C16 C17 C18 C12 . . . . -173.3(3) ?
    C1 C17 C18 C12 . . . . 12.0(5) ?
    C11 C12 C18 C13 . . . . 41.9(6) ?
    C11 C12 C18 C17 . . . . -143.8(4) ?
loop_
    _geom_hbond_atom_site_label_D
    _geom_hbond_atom_site_label_H
    _geom_hbond_atom_site_label_A
    _geom_hbond_site_symmetry_A
    _geom_hbond_distance_DH
    _geom_hbond_distance_HA
    _geom_hbond_distance_DA
    _geom_hbond_angle_DHA
    O5 H22 O2 . 0.82 1.84 2.569(5) 148
    O4 H20 O3 1_645 0.82 2.01 2.824(5) 169
data_global
_journal_date_recd_electronic     2012-01-03
_journal_date_accepted     2012-01-21
_journal_name_full     'Acta Crystallographica, Section E'
_journal_year     2012
_journal_volume     68
_journal_issue      3
_journal_page_first     o832
_journal_page_last     o832
_journal_paper_category     QO
_journal_paper_doi     10.1107/S1600536812002735
_journal_coeditor_code     BG2443
_publ_contact_author_name     'Robert K\"oppen'
_publ_contact_author_address
;
BAM Federal Institute for Materials Research and Testing
Department Analytical Chemistry, Reference Materials,
Richard-Willst\"atter-Strasse 11,
D-12489 Berlin-Adlershof, Germany
;
_publ_contact_author_email     'franziska.emmerling@bam.de'
_publ_contact_author_fax     ?
_publ_contact_author_phone     ?
_publ_section_title
;\
(3<i>S</i>,11<i>Z</i>)-14,16-Dihydroxy-3-methyl-3,4,5,6,9,10-hexahydro-\
1<i>H</i>-2-benzoxacyclotetradecine-1,7(8<i>H</i>)-dione
(<i>cis</i>-zearalenone): a redetermination
;
loop_
    _publ_author_name
    _publ_author_footnote
    _publ_author_address
    'K\"oppen, Robert' .
;
BAM Federal Institute for Materials Research and Testing
Department of Analytical Chemistry, Reference Materials,
Richard-Willst\"atter-Strasse 11, D-12489 Berlin-Adlershof, Germany
;
    'Riedel, Juliane' .
;
BAM Federal Institute for Materials Research and Testing
Department of Analytical Chemistry, Reference Materials,
Richard-Willst\"atter-Strasse 11, D-12489 Berlin-Adlershof, Germany
;
    'Emmerling, Franziska' .
;
BAM Federal Institute for Materials Research and Testing
Department of Analytical Chemistry, Reference Materials,
Richard-Willst\"atter-Strasse 11, D-12489 Berlin-Adlershof, Germany
;
    'Koch, Matthias' .
;
BAM Federal Institute for Materials Research and Testing
Department of Analytical Chemistry, Reference Materials,
Richard-Willst\"atter-Strasse 11, D-12489 Berlin-Adlershof, Germany
;
