# Supplementary material for: (3S,11Z)-14,16-Dihy­droxy-3-methyl-3,4,5,6,9,10-hexa­hydro-1H-2-benz­oxacyclo­tetra­decine-1,7(8H)-dione (cis-zearalenone): a redetermination
Source: Acta Crystallogr Sect E Struct Rep Online. 2012 Feb 24;68(Pt 3):o832. doi: 10.1107/S1600536812002735 (PMC3297891; doi:10.1107/S1600536812002735)
Supplement: Supplementary file 2 [file e-68-0o832-Isup2.hkl]

# 
# h,k,l, Fc-squared, Fo-squared, sigma(Fo-squared) and status flag 
# 
data_I
_shelx_title ' fe325 in P2(1)' 
_shelx_refln_list_code          4 
_shelx_F_calc_maximum       71.14 
_exptl_crystal_F_000       340.00 
_reflns_d_resolution_high  0.7828 
 
loop_ 
 _symmetry_equiv_pos_as_xyz 
 'x, y, z' 
 '-x, y+1/2, -z' 
 
_cell_length_a     5.6770 
_cell_length_b     9.1860 
_cell_length_c    16.5310 
_cell_angle_alpha  90.000 
_cell_angle_beta   98.910 
_cell_angle_gamma  90.000 
 
_shelx_F_squared_multiplier     1.000 
 
loop_ 
 _refln_index_h 
 _refln_index_k 
 _refln_index_l 
 _refln_F_squared_calc 
 _refln_F_squared_meas 
 _refln_F_squared_sigma 
 _refln_observed_status 
   1   0   0     3869.20     4247.85     42.05 o 
   2   0   0      192.19      224.41      3.27 o 
   3   0   0      251.35      227.31      4.87 o 
   4   0   0       32.87       33.59      3.48 o 
   5   0   0      105.77      110.48     10.69 o 
   6   0   0       21.93       24.22      7.88 o 
   7   0   0        0.21        0.00      6.72 o 
   1   1   0     2152.05     2456.13     24.15 o 
   2   1   0      433.44      445.06      6.79 o 
   3   1   0       51.42       51.28      2.38 o 
   4   1   0       28.52       31.63      2.86 o 
   5   1   0       39.35       43.62      4.92 o 
   6   1   0       26.76       28.61      5.72 o 
   7   1   0        0.26        0.55      5.29 o 
   0   2   0     1599.07     1799.64     49.01 o 
   1   2   0     5061.09     5406.05     69.64 o 
   2   2   0      167.11      164.78      2.59 o 
   3   2   0       75.28       68.64      3.03 o 
   4   2   0       20.07       18.32      2.53 o 
   5   2   0       14.98       16.00      4.08 o 
   6   2   0        7.68        7.98      3.94 o 
   7   2   0        6.07        4.10      5.94 o 
   1   3   0      322.79      325.24      4.70 o 
   2   3   0       89.06       96.87      2.40 o 
   3   3   0       42.78       42.23      1.94 o 
   4   3   0       19.58       19.55      2.70 o 
   5   3   0       46.54       53.13      5.83 o 
   6   3   0        0.91        0.88      3.82 o 
   0   4   0      882.63      864.48     28.53 o 
   1   4   0      400.74      395.28      6.06 o 
   2   4   0      423.86      443.08      8.32 o 
   3   4   0       37.28       43.09      2.63 o 
   4   4   0       10.51       11.15      2.32 o 
   5   4   0        1.87        3.08      3.00 o 
   6   4   0        3.06        2.78      4.66 o 
   1   5   0      159.84      142.04      4.18 o 
   2   5   0       24.12       23.84      1.96 o 
   3   5   0       63.65       55.51      2.87 o 
   4   5   0       48.06       44.65      3.48 o 
   5   5   0        5.62        8.27      3.20 o 
   6   5   0        3.37        1.96      4.65 o 
   0   6   0       83.08       76.83      5.19 o 
   1   6   0      104.65      103.80      4.04 o 
   2   6   0       44.57       45.04      3.05 o 
   3   6   0       17.90       17.02      2.51 o 
   4   6   0        8.57        9.70      2.54 o 
   5   6   0        5.52        3.49      3.11 o 
   6   6   0        1.80        1.55      4.18 o 
   1   7   0       37.13       39.14      3.38 o 
   2   7   0       30.60       28.77      3.19 o 
   3   7   0       12.41       11.10      2.75 o 
   4   7   0        2.10        5.46      2.43 o 
   5   7   0        1.20        1.45      2.83 o 
   0   8   0        1.74        3.04      3.30 o 
   1   8   0       41.22       37.77      3.54 o 
   2   8   0       36.81       34.49      3.38 o 
   3   8   0        5.09        4.72      3.25 o 
   4   8   0        3.77        1.55      2.99 o 
   5   8   0        2.05        5.21      3.04 o 
   1   9   0        4.51        3.23      2.14 o 
   2   9   0        3.95        3.91      2.53 o 
   3   9   0        0.86        0.00      3.23 o 
   4   9   0        3.45        2.37      3.43 o 
   0  10   0        9.55       15.04      5.90 o 
   1  10   0        3.60        4.89      3.05 o 
   2  10   0        3.57        2.45      2.66 o 
   3  10   0        2.44        5.39      4.00 o 
   1  11   0        3.19        5.93      3.85 o 
   2  11   0        4.95        4.11      5.07 o 
  -7   0   1        0.88        2.87      6.98 o 
  -6   0   1       10.90        6.41      5.87 o 
  -5   0   1       20.87       18.85      6.09 o 
  -4   0   1        2.30        5.03      2.84 o 
  -3   0   1       68.30       67.92      2.55 o 
  -2   0   1      634.26      646.42     13.45 o 
  -1   0   1      652.70      683.80     17.06 o 
   0   0   1      166.16        0.63      0.48 o 
   1   0   1       54.48       49.97      1.68 o 
   2   0   1       68.18       69.17      2.16 o 
   3   0   1        0.78        0.00      1.23 o 
   4   0   1      130.65      127.62      9.14 o 
   5   0   1        7.32       13.13      5.76 o 
   6   0   1       13.68       14.68      6.97 o 
   7   0   1        1.89        2.13      8.42 o 
  -7   1   1        0.84        0.00      4.54 o 
  -6   1   1        3.73        3.64      4.05 o 
  -5   1   1       11.22       12.70      3.85 o 
  -4   1   1       16.65       14.99      2.06 o 
  -3   1   1      103.91      100.29      3.05 o 
  -2   1   1       35.59       30.07      1.55 o 
  -1   1   1     1678.70     1817.66     23.97 o 
   0   1   1      325.43      377.87      8.95 o 
   1   1   1      108.50      127.75      1.73 o 
   2   1   1      239.83      249.59      8.89 o 
   3   1   1        2.19        4.47      1.35 o 
   4   1   1        2.20        0.77      1.77 o 
   5   1   1        7.19        9.65      3.82 o 
   6   1   1        5.04        4.80      4.29 o 
   7   1   1        0.69        1.03      6.21 o 
  -7   2   1        4.85        5.02      5.73 o 
  -6   2   1        8.72        9.53      4.34 o 
  -5   2   1        0.64        0.00      2.73 o 
  -4   2   1       30.01       26.10      2.73 o 
  -3   2   1      147.10      141.86      3.61 o 
  -2   2   1      644.46      654.33     10.71 o 
  -1   2   1     3463.66     3864.20     64.73 o 
   0   2   1       57.41       64.99      2.02 o 
   1   2   1     2504.36     2771.57     37.59 o 
   2   2   1      888.43      906.81     10.69 o 
   3   2   1       55.79       57.69      2.70 o 
   4   2   1       27.03       30.07      3.06 o 
   5   2   1       63.81       66.03      6.19 o 
   6   2   1        1.52        0.28      4.34 o 
  -6   3   1        0.49        0.00      3.66 o 
  -5   3   1       18.81       18.82      3.95 o 
  -4   3   1        8.37        8.51      2.12 o 
  -3   3   1       88.22       80.90      3.05 o 
  -2   3   1      763.25      762.97      8.50 o 
  -1   3   1      462.32      522.08      8.84 o 
   0   3   1     2410.22     2418.85     50.53 o 
   1   3   1      286.30      298.86      5.41 o 
   2   3   1      172.53      176.16      3.26 o 
   3   3   1        1.67        0.75      1.23 o 
   4   3   1       34.15       36.37      3.07 o 
   5   3   1        2.01        1.93      3.00 o 
   6   3   1        1.40        0.54      3.95 o 
  -6   4   1        2.41        0.82      4.02 o 
  -5   4   1       12.77       14.50      3.44 o 
  -4   4   1       14.69       17.63      2.55 o 
  -3   4   1       56.13       62.48      3.16 o 
  -2   4   1      293.36      293.98      6.56 o 
  -1   4   1      249.49      258.35      5.08 o 
   0   4   1       15.56       15.48      1.46 o 
   1   4   1      447.56      449.73      6.04 o 
   2   4   1       90.95       84.10      3.42 o 
   3   4   1       24.62       24.75      2.16 o 
   4   4   1       48.74       51.87      3.78 o 
   5   4   1        1.01        2.26      2.87 o 
   6   4   1        0.03        0.00      4.21 o 
  -6   5   1        0.30        0.02      4.76 o 
  -5   5   1        5.05        6.66      2.98 o 
  -4   5   1       19.37       18.48      2.70 o 
  -3   5   1      124.41      123.64      4.01 o 
  -2   5   1       37.38       38.56      2.77 o 
  -1   5   1       28.97       21.15      2.22 o 
   0   5   1      242.44      258.88      6.14 o 
   1   5   1       58.00       56.76      2.39 o 
   2   5   1       12.12       11.47      1.97 o 
   3   5   1       25.19       23.59      2.44 o 
   4   5   1       63.48       70.06      4.56 o 
   5   5   1        2.03        1.49      2.96 o 
   6   5   1        1.54        2.10      4.07 o 
  -6   6   1        1.53        4.12      5.11 o 
  -5   6   1        3.12        3.59      2.94 o 
  -4   6   1        6.00        5.80      2.36 o 
  -3   6   1       45.01       45.93      3.26 o 
  -2   6   1      134.12      139.72      4.74 o 
  -1   6   1      232.94      236.77      6.00 o 
   0   6   1      156.54      150.59      4.37 o 
   1   6   1        7.15        6.13      1.58 o 
   2   6   1       15.49       13.00      2.20 o 
   3   6   1       91.06       93.25      4.00 o 
   4   6   1        6.92        5.12      2.29 o 
   5   6   1        3.89        5.11      2.95 o 
   6   6   1        2.42        0.67      4.18 o 
  -5   7   1        2.07        2.25      3.09 o 
  -4   7   1        8.06        6.23      3.00 o 
  -3   7   1       98.95      102.32      6.26 o 
  -2   7   1       39.00       38.02      3.23 o 
  -1   7   1        5.11        6.40      2.21 o 
   0   7   1        8.60        6.85      1.95 o 
   1   7   1        3.82        5.88      1.76 o 
   2   7   1       15.44       14.23      2.67 o 
   3   7   1        1.02        0.00      2.15 o 
   4   7   1       10.59       11.81      2.76 o 
   5   7   1        3.97        3.70      3.02 o 
  -5   8   1        2.46        1.22      2.65 o 
  -4   8   1       11.14        7.12      3.45 o 
  -3   8   1       14.46       15.14      3.07 o 
  -2   8   1        3.25        3.08      2.40 o 
  -1   8   1       13.74       11.55      2.55 o 
   0   8   1        0.44        0.00      2.32 o 
   1   8   1       17.09       17.46      2.44 o 
   2   8   1       48.35       46.07      3.64 o 
   3   8   1        3.97        4.30      3.21 o 
   4   8   1        1.24        0.72      3.03 o 
   5   8   1        1.86        0.00      2.88 o 
  -4   9   1        8.95        8.02      3.73 o 
  -3   9   1        0.67        0.00      3.25 o 
  -2   9   1        8.30       10.81      2.97 o 
  -1   9   1        6.94        3.83      3.00 o 
   0   9   1        5.29        3.15      3.21 o 
   1   9   1       18.13       13.11      3.07 o 
   2   9   1        7.52        5.30      2.56 o 
   3   9   1        0.30        0.47      3.34 o 
   4   9   1        0.84        0.11      4.10 o 
  -3  10   1        3.09        8.01      4.25 o 
  -2  10   1        4.29        3.39      3.05 o 
  -1  10   1        7.86        6.79      3.63 o 
   0  10   1        2.63        4.39      3.64 o 
   1  10   1       12.15       14.72      3.51 o 
   2  10   1        1.18        1.86      2.72 o 
   3  10   1        1.03        4.99      4.05 o 
  -2  11   1        5.89        1.95      4.26 o 
  -1  11   1        1.19        0.34      4.40 o 
   0  11   1        0.34        0.43      4.31 o 
   1  11   1        0.92        1.83      3.46 o 
   2  11   1        2.00        3.20      5.22 o 
  -7   0   2        1.46        0.00      6.63 o 
  -6   0   2       10.74        7.25      6.21 o 
  -5   0   2        3.85        5.70      3.69 o 
  -4   0   2       89.56       91.25      6.27 o 
  -3   0   2      180.84      188.43      5.30 o 
  -2   0   2      113.02      119.13      2.64 o 
   1   0   2       50.47       58.56      2.37 o 
   2   0   2       11.59       11.03      1.62 o 
   3   0   2       27.18       29.53      2.27 o 
   4   0   2       36.51       28.87      4.71 o 
   5   0   2       79.75       77.81      9.55 o 
   6   0   2        2.09        4.31      5.95 o 
   7   0   2        1.97        0.00      7.97 o 
  -7   1   2        2.22        0.00      4.95 o 
  -6   1   2        4.77        5.01      3.68 o 
  -5   1   2       11.55        8.88      3.60 o 
  -4   1   2        6.89        6.08      1.76 o 
  -3   1   2       34.83       29.64      2.00 o 
  -2   1   2       90.73      105.49      2.74 o 
   0   1   2      842.69      958.30     13.61 o 
   1   1   2      615.58      666.57     10.10 o 
   2   1   2      391.57      403.84     13.40 o 
   3   1   2      212.29      220.15      5.22 o 
   4   1   2        5.06        4.28      1.97 o 
   5   1   2        0.77        3.36      3.33 o 
   6   1   2        4.34        2.34      4.46 o 
   7   1   2        1.71        3.19      5.36 o 
  -7   2   2        1.34        4.25      4.53 o 
  -6   2   2        3.98        6.38      4.08 o 
  -5   2   2        9.43        7.27      3.40 o 
  -4   2   2        5.67        4.29      1.77 o 
  -3   2   2      519.55      507.10      8.74 o 
  -2   2   2     1003.00     1000.86     15.94 o 
  -1   2   2     3080.45     3260.02     55.14 o 
   0   2   2     1420.70     1602.21     23.68 o 
   1   2   2      288.71      328.48      4.66 o 
   2   2   2      307.87      302.16      3.68 o 
   3   2   2        9.76       11.23      1.84 o 
   4   2   2      168.79      172.32      6.27 o 
   5   2   2       65.42       68.86      6.48 o 
   6   2   2       11.05        8.38      5.16 o 
  -7   3   2        2.00        1.64      4.89 o 
  -6   3   2        2.90        4.09      4.16 o 
  -5   3   2        2.91        1.87      2.91 o 
  -4   3   2       24.54       25.50      2.85 o 
  -3   3   2        2.43        1.12      1.23 o 
  -2   3   2      671.30      666.38     10.75 o 
  -1   3   2      232.19      245.41      3.59 o 
   0   3   2       15.11       15.42      1.10 o 
   1   3   2      242.69      228.51      3.39 o 
   2   3   2       24.19       23.34      1.61 o 
   3   3   2        0.09        0.00      1.28 o 
   4   3   2       21.44       18.78      2.71 o 
   5   3   2       21.16       21.41      4.21 o 
   6   3   2        1.41        0.66      4.32 o 
  -6   4   2        1.77        2.22      4.20 o 
  -5   4   2       15.39       18.03      3.23 o 
  -4   4   2        4.13        5.86      2.23 o 
  -3   4   2      162.80      169.23      4.49 o 
  -2   4   2     1046.94     1041.81     18.30 o 
  -1   4   2     1160.39     1180.99     22.29 o 
   0   4   2      138.04      153.79      3.39 o 
   1   4   2      148.09      156.27      3.08 o 
   2   4   2        8.73        8.65      1.23 o 
   3   4   2      115.14      108.57      3.76 o 
   4   4   2      171.66      180.07      5.79 o 
   5   4   2       22.49       29.02      4.27 o 
   6   4   2        1.53        1.15      3.83 o 
  -6   5   2        3.37        7.63      5.20 o 
  -5   5   2        3.58        4.69      2.64 o 
  -4   5   2        4.77        4.08      2.24 o 
  -3   5   2       90.33       89.94      3.89 o 
  -2   5   2      123.47      114.31      3.29 o 
  -1   5   2       28.89       26.27      1.97 o 
   0   5   2      199.93      203.27      6.52 o 
   1   5   2       53.45       54.89      2.34 o 
   2   5   2       35.31       35.50      2.16 o 
   3   5   2       25.70       22.73      2.59 o 
   4   5   2        4.50        3.22      2.17 o 
   5   5   2        9.42        8.77      3.16 o 
   6   5   2        0.07        0.00      3.72 o 
  -6   6   2        2.13        0.00      4.74 o 
  -5   6   2        0.56        0.60      2.80 o 
  -4   6   2        5.96        7.09      2.42 o 
  -3   6   2       25.19       25.28      2.73 o 
  -2   6   2      110.35      103.05      4.24 o 
  -1   6   2       74.14       73.09      3.77 o 
   0   6   2      104.59      105.35      4.17 o 
   1   6   2       10.76        9.36      1.81 o 
   2   6   2       50.41       48.74      3.20 o 
   3   6   2      169.56      173.93      5.78 o 
   4   6   2        8.19        6.58      2.28 o 
   5   6   2        2.54        0.83      2.76 o 
   6   6   2        0.46        2.52      4.09 o 
  -5   7   2        0.92        1.32      2.92 o 
  -4   7   2        4.38        4.49      3.14 o 
  -3   7   2        1.75        0.00      1.82 o 
  -2   7   2       21.01       21.82      2.80 o 
  -1   7   2       14.59       14.46      2.57 o 
   0   7   2       96.76       88.77      4.19 o 
   1   7   2       11.44       10.72      2.13 o 
   2   7   2       68.18       64.80      3.98 o 
   3   7   2       35.46       39.15      3.82 o 
   4   7   2        0.01        0.53      2.51 o 
   5   7   2        0.88        1.18      2.90 o 
  -5   8   2        1.00        0.98      2.74 o 
  -4   8   2        6.24        7.37      3.33 o 
  -3   8   2       13.82       14.69      3.23 o 
  -2   8   2       23.18       25.52      3.26 o 
  -1   8   2       20.82       18.30      3.01 o 
   0   8   2       19.51       19.12      3.28 o 
   1   8   2       41.32       40.29      3.11 o 
   2   8   2       24.64       28.49      3.44 o 
   3   8   2        2.17        2.91      3.29 o 
   4   8   2        2.07        3.55      3.79 o 
   5   8   2        0.46        0.00      2.89 o 
  -4   9   2        2.48        0.80      3.51 o 
  -3   9   2        4.82        7.05      3.05 o 
  -2   9   2        5.03        5.52      2.77 o 
  -1   9   2        4.46        3.93      3.06 o 
   0   9   2        8.21        9.82      3.26 o 
   1   9   2        1.50        0.65      2.19 o 
   2   9   2        7.20        6.25      2.71 o 
   3   9   2        1.84        4.76      3.86 o 
   4   9   2        4.66        0.47      4.14 o 
  -3  10   2        3.62        4.52      4.50 o 
  -2  10   2        2.25        0.38      3.27 o 
  -1  10   2        1.07        0.00      3.72 o 
   0  10   2        3.17        3.69      4.00 o 
   1  10   2       22.36       27.32      3.83 o 
   2  10   2        1.46        3.69      3.28 o 
   3  10   2        3.64        9.78      4.95 o 
  -2  11   2        3.54        6.50      4.43 o 
  -1  11   2        0.43        1.51      4.35 o 
   0  11   2        7.20        3.21      4.64 o 
   1  11   2        0.94        1.15      3.57 o 
   2  11   2        2.36        0.00      5.13 o 
  -7   0   3        0.04        0.00      6.71 o 
  -6   0   3        2.20        1.50      5.66 o 
  -5   0   3        7.86       11.80      4.89 o 
  -4   0   3        2.06        0.86      2.48 o 
  -3   0   3      235.43      236.21      7.33 o 
  -2   0   3       98.00       80.68      3.32 o 
  -1   0   3      424.63      454.90      7.45 o 
   0   0   3       40.98       55.10      1.97 o 
   1   0   3       55.89       56.05      2.20 o 
   2   0   3      148.62      156.06      3.78 o 
   3   0   3       26.17       23.15      2.44 o 
   4   0   3        0.05        1.24      3.01 o 
   5   0   3        0.81        2.92      4.65 o 
   6   0   3        5.25        5.51      6.00 o 
  -7   1   3        0.46        0.00      4.73 o 
  -6   1   3        5.12        4.91      3.89 o 
  -5   1   3       19.14       19.36      4.21 o 
  -4   1   3       31.19       28.01      2.40 o 
  -3   1   3      359.62      353.89      6.89 o 
  -2   1   3       63.14       62.29      1.99 o 
   0   1   3     1757.48     1992.66     23.64 o 
   1   1   3      134.67      145.23      2.24 o 
   2   1   3      167.85      182.68      6.46 o 
   3   1   3      169.60      176.96      3.97 o 
   4   1   3      185.88      190.20      6.42 o 
   5   1   3       26.27       22.06      4.69 o 
   6   1   3        0.35        0.40      3.64 o 
  -7   2   3        1.42        0.00      4.35 o 
  -6   2   3        9.26       13.86      4.67 o 
  -5   2   3        7.91       11.55      3.82 o 
  -4   2   3        7.22        5.48      1.82 o 
  -3   2   3       49.21       47.46      2.38 o 
  -2   2   3     1520.10     1535.76     32.61 o 
  -1   2   3      345.95      355.08      7.19 o 
   0   2   3      328.32      344.32      5.78 o 
   1   2   3      302.94      313.84      4.27 o 
   2   2   3      408.70      417.90      4.03 o 
   3   2   3       37.48       41.52      2.36 o 
   4   2   3       40.46       36.95      3.31 o 
   5   2   3       14.60       10.08      3.49 o 
   6   2   3        0.52        0.00      3.84 o 
  -7   3   3        2.41        2.12      4.98 o 
  -6   3   3        0.09        0.90      3.85 o 
  -5   3   3        4.88        4.32      2.70 o 
  -4   3   3        9.48        8.36      2.05 o 
  -3   3   3       51.38       50.72      2.65 o 
  -2   3   3       88.72       98.35      3.17 o 
  -1   3   3       15.57       15.02      1.22 o 
   0   3   3      159.36      164.17      2.75 o 
   1   3   3       34.93       35.95      1.69 o 
   2   3   3       21.94       23.40      1.58 o 
   3   3   3       82.32       78.90      3.04 o 
   4   3   3       19.86       18.94      2.84 o 
   5   3   3        1.45        1.71      2.79 o 
   6   3   3        0.56        2.59      4.44 o 
  -6   4   3        0.78        0.00      4.05 o 
  -5   4   3       13.96       16.15      3.22 o 
  -4   4   3       39.80       40.93      3.47 o 
  -3   4   3       14.17       13.21      1.75 o 
  -2   4   3      134.38      132.40      3.51 o 
  -1   4   3      120.90      118.56      2.99 o 
   0   4   3      425.54      420.54      7.10 o 
   1   4   3      100.49       96.67      2.82 o 
   2   4   3       54.83       56.73      2.43 o 
   3   4   3       85.57       86.47      3.35 o 
   4   4   3       21.30       26.81      3.42 o 
   5   4   3        0.05        0.00      2.85 o 
   6   4   3        0.25        0.28      4.20 o 
  -6   5   3        2.91        8.36      5.24 o 
  -5   5   3        4.55        4.81      2.70 o 
  -4   5   3       23.30       21.69      2.98 o 
  -3   5   3       52.49       56.68      3.34 o 
  -2   5   3       37.19       38.31      2.39 o 
  -1   5   3       60.74       59.46      2.74 o 
   0   5   3      292.31      284.69      6.64 o 
   1   5   3       29.56       27.69      2.19 o 
   2   5   3       74.54       64.18      2.80 o 
   3   5   3       67.70       64.48      4.12 o 
   4   5   3        0.03        0.00      2.05 o 
   5   5   3        1.28        1.53      2.89 o 
   6   5   3        0.97        2.15      3.94 o 
  -6   6   3        1.39        1.40      5.08 o 
  -5   6   3        5.10        5.23      3.21 o 
  -4   6   3       30.68       31.95      3.33 o 
  -3   6   3      147.57      152.69      4.90 o 
  -2   6   3        9.59       10.31      1.74 o 
  -1   6   3       35.37       33.72      2.47 o 
   0   6   3       17.40       16.41      2.04 o 
   1   6   3       18.87       17.75      2.20 o 
   2   6   3      293.55      302.31      6.97 o 
   3   6   3       77.31       79.51      4.52 o 
   4   6   3        8.05        6.95      2.50 o 
   5   6   3        1.97        2.99      3.01 o 
  -5   7   3        1.65        2.38      2.97 o 
  -4   7   3       20.72       17.27      3.83 o 
  -3   7   3        2.82        4.19      2.13 o 
  -2   7   3       35.01       37.55      2.91 o 
  -1   7   3       38.34       35.07      3.20 o 
   0   7   3       10.49       14.79      2.86 o 
   1   7   3       16.22       18.51      2.39 o 
   2   7   3       75.49       72.16      4.15 o 
   3   7   3       30.38       32.87      4.60 o 
   4   7   3        2.15        2.33      2.81 o 
   5   7   3        0.74        0.15      2.91 o 
  -5   8   3        1.67        1.03      3.35 o 
  -4   8   3       34.39       32.39      4.70 o 
  -3   8   3       29.88       32.24      4.01 o 
  -2   8   3       39.50       40.04      3.12 o 
  -1   8   3        2.99        2.08      2.46 o 
   0   8   3        7.76        4.92      2.68 o 
   1   8   3       18.26       19.60      2.67 o 
   2   8   3       17.16       17.25      3.08 o 
   3   8   3        2.50        3.70      3.45 o 
   4   8   3        1.99        2.56      4.11 o 
  -4   9   3        6.85        6.89      4.19 o 
  -3   9   3        0.95        2.08      2.85 o 
  -2   9   3       16.55       20.49      3.83 o 
  -1   9   3        8.16        7.79      3.46 o 
   0   9   3        5.43        3.31      3.23 o 
   1   9   3       73.32       73.89      5.18 o 
   2   9   3       13.73       13.62      3.34 o 
   3   9   3        1.40        5.38      3.93 o 
   4   9   3        5.25        4.01      4.99 o 
  -3  10   3        3.56        4.38      3.71 o 
  -2  10   3        5.63        2.93      3.64 o 
  -1  10   3       10.61       12.67      4.72 o 
   0  10   3        7.43        5.52      3.88 o 
   1  10   3       12.80       11.32      3.33 o 
   2  10   3        4.44        2.45      3.44 o 
   3  10   3        0.44        0.00      4.03 o 
  -2  11   3        0.74        3.03      3.66 o 
  -1  11   3        0.01        0.00      4.86 o 
   0  11   3        4.88        7.32      4.74 o 
   1  11   3        2.05        1.72      3.79 o 
   2  11   3        3.22        3.09      4.50 o 
  -7   0   4        1.52        3.76      7.34 o 
  -6   0   4        1.80        1.97      4.32 o 
  -5   0   4        0.63        1.85      4.05 o 
  -4   0   4       43.65       44.66      4.13 o 
  -3   0   4      564.63      547.93     17.01 o 
  -2   0   4        4.54        3.98      1.33 o 
  -1   0   4       62.80       72.94      2.43 o 
   0   0   4     4726.73     5036.74     77.73 o 
   1   0   4      603.93      624.19     12.95 o 
   2   0   4     1943.29     2041.19     31.95 o 
   3   0   4      735.90      753.82     10.54 o 
   4   0   4       49.06       48.81      5.34 o 
   5   0   4        0.01        0.48      3.78 o 
   6   0   4        0.11        1.22      5.48 o 
  -7   1   4        0.75        0.68      4.42 o 
  -6   1   4        7.65        2.19      3.95 o 
  -5   1   4        5.36        4.28      2.84 o 
  -4   1   4       76.54       77.98      3.31 o 
  -3   1   4       83.11       75.61      2.63 o 
  -2   1   4      181.68      171.75      3.13 o 
  -1   1   4     2170.94     2212.08     39.04 o 
   0   1   4      631.20      638.35      8.02 o 
   1   1   4       30.04       32.66      1.47 o 
   2   1   4      355.45      368.01      4.81 o 
   3   1   4        9.27        6.72      1.51 o 
   4   1   4       55.31       58.56      3.68 o 
   5   1   4        0.49        0.00      2.82 o 
   6   1   4        3.77        6.62      4.38 o 
  -7   2   4        1.23        4.88      5.12 o 
  -6   2   4        1.10        0.67      3.68 o 
  -5   2   4       11.21       10.66      3.23 o 
  -4   2   4      135.28      126.83      4.23 o 
  -3   2   4       72.10       70.58      2.77 o 
  -2   2   4       25.21       26.96      1.61 o 
  -1   2   4      725.89      711.25     10.99 o 
   0   2   4      172.82      187.62      4.13 o 
   1   2   4      263.45      256.48      3.78 o 
   2   2   4      348.46      341.16      4.38 o 
   3   2   4       15.74       16.28      1.87 o 
   4   2   4       23.53       21.38      2.70 o 
   5   2   4        3.18        2.69      3.18 o 
   6   2   4        0.50        0.00      4.40 o 
  -7   3   4        0.71        0.98      4.96 o 
  -6   3   4        0.60        1.52      3.90 o 
  -5   3   4        0.40        0.61      2.54 o 
  -4   3   4        3.81        1.76      1.80 o 
  -3   3   4      116.26      115.40      3.65 o 
  -2   3   4      100.91      109.20      2.85 o 
  -1   3   4      120.81      115.86      2.50 o 
   0   3   4      125.07      119.69      2.13 o 
   1   3   4      310.72      350.54      4.89 o 
   2   3   4       12.40       15.49      1.50 o 
   3   3   4       48.20       42.78      2.52 o 
   4   3   4        8.49        7.84      2.41 o 
   5   3   4        0.55        0.53      3.32 o 
   6   3   4        0.46        0.00      4.68 o 
  -6   4   4        1.75        2.47      4.19 o 
  -5   4   4        7.90       10.22      2.98 o 
  -4   4   4        6.53        7.96      2.34 o 
  -3   4   4       92.74       83.94      3.13 o 
  -2   4   4      122.21      122.80      4.97 o 
  -1   4   4      252.06      246.90      4.19 o 
   0   4   4       40.60       42.79      1.57 o 
   1   4   4      215.42      209.40      4.60 o 
   2   4   4      102.52       92.30      2.92 o 
   3   4   4       92.32       95.77      3.60 o 
   4   4   4       64.92       60.34      4.37 o 
   5   4   4        8.75       11.04      3.68 o 
   6   4   4        0.70        0.00      4.45 o 
  -6   5   4        0.59        0.00      3.73 o 
  -5   5   4        3.52        4.48      2.72 o 
  -4   5   4        7.42       11.56      2.66 o 
  -3   5   4       21.40       21.03      2.72 o 
  -2   5   4        8.09       10.12      1.77 o 
  -1   5   4      159.87      165.19      4.05 o 
   0   5   4       12.53       14.73      1.66 o 
   1   5   4       83.14       85.45      2.95 o 
   2   5   4       13.38       12.63      1.88 o 
   3   5   4       32.72       31.75      3.43 o 
   4   5   4        4.48        4.13      2.39 o 
   5   5   4        2.34        0.10      2.81 o 
   6   5   4        0.56        0.05      4.86 o 
  -6   6   4        1.70        1.27      4.31 o 
  -5   6   4        0.41        1.30      2.78 o 
  -4   6   4       13.67       10.69      2.75 o 
  -3   6   4       49.21       54.27      3.90 o 
  -2   6   4       72.18       73.91      3.30 o 
  -1   6   4       79.20       87.11      3.66 o 
   0   6   4        4.98        4.61      1.61 o 
   1   6   4      175.77      167.94      5.41 o 
   2   6   4       51.76       57.42      4.00 o 
   3   6   4       29.97       37.89      3.81 o 
   4   6   4        0.53        0.60      2.31 o 
   5   6   4        1.86        0.95      2.93 o 
  -5   7   4        2.84        1.43      3.12 o 
  -4   7   4        2.70        2.08      2.45 o 
  -3   7   4       12.54        9.87      2.78 o 
  -2   7   4        0.64        1.40      1.56 o 
  -1   7   4        0.46        0.00      1.98 o 
   0   7   4       22.33       21.72      3.04 o 
   1   7   4       23.01       20.41      2.49 o 
   2   7   4      103.56      112.55      5.10 o 
   3   7   4        0.57        3.06      3.20 o 
   4   7   4        0.12        0.96      2.42 o 
   5   7   4        0.37        2.36      3.25 o 
  -5   8   4        1.84        0.00      3.52 o 
  -4   8   4        8.46        7.82      3.71 o 
  -3   8   4        6.69        6.03      3.10 o 
  -2   8   4        5.95        4.06      2.19 o 
  -1   8   4        3.73        5.52      2.75 o 
   0   8   4       18.85       17.11      3.22 o 
   1   8   4       64.08       61.77      3.77 o 
   2   8   4       27.87       30.30      3.69 o 
   3   8   4        1.42        1.02      3.37 o 
   4   8   4        0.34        0.00      4.12 o 
  -4   9   4        0.52        2.77      3.89 o 
  -3   9   4        4.76        8.16      3.34 o 
  -2   9   4        3.92        3.57      2.64 o 
  -1   9   4        7.60        6.23      3.58 o 
   0   9   4        1.67        2.60      3.16 o 
   1   9   4        0.79        1.80      2.56 o 
   2   9   4       12.95       16.76      3.82 o 
   3   9   4        1.21        0.00      4.16 o 
   4   9   4        3.25        0.00      5.05 o 
  -3  10   4        3.01        1.21      3.67 o 
  -2  10   4        0.35        0.00      2.90 o 
  -1  10   4        1.99        2.22      3.94 o 
   0  10   4        2.47        1.15      3.57 o 
   1  10   4        9.00       10.72      3.82 o 
   2  10   4        0.26        0.00      3.46 o 
   3  10   4        1.56        1.91      4.52 o 
  -2  11   4        2.36        3.65      3.51 o 
  -1  11   4        4.68        5.98      5.17 o 
   0  11   4       18.04       26.23      6.03 o 
   1  11   4        4.89        3.93      4.26 o 
  -7   0   5        0.06        2.95      7.11 o 
  -6   0   5        0.32        0.00      4.38 o 
  -5   0   5       10.92        6.73      4.69 o 
  -4   0   5       69.06       67.54      4.95 o 
  -3   0   5       73.33       70.29      3.53 o 
  -2   0   5      325.23      292.26     19.55 o 
  -1   0   5      556.47      510.44     15.95 o 
   0   0   5      611.16      589.95     28.02 o 
   1   0   5      456.45      442.75     13.20 o 
   2   0   5      147.67      162.15      4.50 o 
   3   0   5      167.25      166.07      5.52 o 
   4   0   5       14.51        9.57      3.56 o 
   5   0   5       20.42       28.15      7.22 o 
   6   0   5        0.13        1.80      5.64 o 
  -7   1   5        0.23        1.10      4.55 o 
  -6   1   5        5.42        6.99      4.06 o 
  -5   1   5       10.12        9.47      2.78 o 
  -4   1   5        1.79        1.67      1.68 o 
  -3   1   5       37.35       38.83      2.25 o 
  -2   1   5      248.85      239.63      5.26 o 
  -1   1   5      117.39      121.33      2.74 o 
   0   1   5      127.16      132.09      2.19 o 
   1   1   5      472.04      459.55      9.18 o 
   2   1   5       31.57       33.19      1.77 o 
   3   1   5       39.87       40.79      2.49 o 
   4   1   5       12.60        7.60      2.16 o 
   5   1   5        1.95        1.07      2.84 o 
   6   1   5        1.27        1.01      3.77 o 
  -7   2   5        0.35        1.75      4.79 o 
  -6   2   5        0.97        1.80      3.94 o 
  -5   2   5        7.34        5.83      2.90 o 
  -4   2   5       74.31       79.11      3.65 o 
  -3   2   5      122.24      119.53      3.32 o 
  -2   2   5       75.29       81.30      2.37 o 
  -1   2   5      571.91      587.79      7.76 o 
   0   2   5      475.45      468.06      6.93 o 
   2   2   5      142.29      149.74      3.13 o 
   3   2   5      118.72      127.96      3.70 o 
   4   2   5       47.37       49.52      3.69 o 
   5   2   5        3.31        4.09      3.25 o 
   6   2   5        1.49        4.57      5.39 o 
  -6   3   5        3.59        3.40      4.26 o 
  -5   3   5       26.17       22.88      3.75 o 
  -4   3   5       23.05       22.13      2.60 o 
  -3   3   5      145.06      143.65      3.66 o 
  -2   3   5       89.71       94.65      2.83 o 
  -1   3   5      118.64      115.03      2.38 o 
   0   3   5      524.83      522.21      7.59 o 
   1   3   5      315.69      334.40      6.71 o 
   2   3   5      154.33      155.43      2.92 o 
   3   3   5       45.07       45.68      2.72 o 
   4   3   5        7.78        9.65      2.80 o 
   5   3   5        2.14        3.14      3.49 o 
   6   3   5        0.32        0.00      5.20 o 
  -6   4   5        4.13        4.27      3.99 o 
  -5   4   5       13.13       13.64      3.16 o 
  -4   4   5       11.82       12.94      2.63 o 
  -3   4   5        7.10        9.00      1.83 o 
  -2   4   5       86.28       84.59      2.52 o 
  -1   4   5      452.34      443.06      6.19 o 
   0   4   5      465.30      454.01      4.74 o 
   1   4   5      190.00      183.14      3.73 o 
   2   4   5       19.34       18.96      2.12 o 
   3   4   5       35.88       32.27      2.83 o 
   4   4   5        5.98        5.58      2.53 o 
   5   4   5        2.36        1.80      3.65 o 
   6   4   5        0.22        0.22      4.48 o 
  -6   5   5        1.90        2.99      4.22 o 
  -5   5   5        5.34        2.32      2.64 o 
  -4   5   5       35.06       36.71      3.57 o 
  -3   5   5       31.31       33.54      2.77 o 
  -2   5   5       19.23       15.62      2.03 o 
  -1   5   5      297.63      278.91      7.03 o 
   0   5   5      167.25      170.86      3.19 o 
   1   5   5        8.58        5.59      1.40 o 
   2   5   5       21.60       24.54      2.44 o 
   3   5   5       18.02       19.94      2.57 o 
   4   5   5        8.39        5.85      2.78 o 
   5   5   5        1.07        2.11      3.32 o 
  -6   6   5        1.01        1.25      4.54 o 
  -5   6   5        2.98        4.57      3.00 o 
  -4   6   5       23.07       27.78      3.43 o 
  -3   6   5       57.88       59.28      3.42 o 
  -2   6   5       47.52       48.74      3.00 o 
  -1   6   5       13.35       12.47      1.65 o 
   0   6   5       43.30       44.79      2.41 o 
   1   6   5        9.75        9.04      1.73 o 
   2   6   5      114.55      113.70      4.09 o 
   3   6   5       13.86       15.82      3.12 o 
   4   6   5        3.90        1.47      2.60 o 
   5   6   5        0.08        0.00      3.00 o 
  -5   7   5        0.73        2.07      3.22 o 
  -4   7   5        8.92        5.55      2.82 o 
  -3   7   5       23.20       27.02      3.76 o 
  -2   7   5        4.99        5.90      1.88 o 
  -1   7   5       17.00       22.18      2.62 o 
   0   7   5       61.56       61.75      3.32 o 
   1   7   5       52.03       53.60      3.28 o 
   2   7   5        3.75        4.90      2.61 o 
   3   7   5       32.49       38.67      4.02 o 
   4   7   5        2.52        3.46      2.69 o 
   5   7   5        0.24        0.00      3.22 o 
  -5   8   5        1.43        1.64      3.52 o 
  -4   8   5        1.83        3.50      3.01 o 
  -3   8   5       20.31       19.83      3.62 o 
  -2   8   5       22.78       20.08      2.65 o 
  -1   8   5       27.72       30.07      4.20 o 
   0   8   5        0.68        0.00      2.18 o 
   1   8   5       46.32       46.67      3.98 o 
   2   8   5       18.73       23.07      3.97 o 
   3   8   5       18.75       23.77      5.55 o 
   4   8   5        1.35        2.46      4.72 o 
  -4   9   5        2.08        2.16      4.04 o 
  -3   9   5        2.78        2.29      3.26 o 
  -2   9   5        3.72        3.54      2.52 o 
  -1   9   5        1.62        0.00      3.03 o 
   0   9   5       22.65       22.24      3.51 o 
   1   9   5       17.60       19.66      3.69 o 
   2   9   5        1.04        0.47      3.24 o 
   3   9   5        5.56        9.54      4.51 o 
   4   9   5        1.89        0.00      5.14 o 
  -3  10   5        0.22        2.34      3.54 o 
  -2  10   5       13.15       13.14      3.59 o 
  -1  10   5        6.74        4.04      4.17 o 
   0  10   5       13.86       17.06      3.71 o 
   1  10   5       20.93       20.14      4.33 o 
   2  10   5        2.03        3.91      4.06 o 
   3  10   5        3.34        0.00      4.47 o 
  -2  11   5        3.69        4.83      4.07 o 
  -1  11   5        1.08        2.92      4.13 o 
   0  11   5        1.92        2.77      4.30 o 
   1  11   5        3.77        4.11      4.06 o 
  -7   0   6        0.17        0.00      6.90 o 
  -6   0   6        9.76       13.89      5.47 o 
  -5   0   6        0.51        0.00      3.88 o 
  -4   0   6        7.78        7.06      2.83 o 
  -3   0   6      129.74      121.96      4.43 o 
  -2   0   6      211.71      202.37      4.99 o 
  -1   0   6      887.25      837.55     22.55 o 
   0   0   6        4.34        3.43      1.28 o 
   1   0   6      130.65      114.89      4.83 o 
   2   0   6      232.81      242.59      5.47 o 
   3   0   6       19.65       23.49      2.86 o 
   4   0   6       30.69       28.48      4.59 o 
   5   0   6        8.10        9.84      5.66 o 
   6   0   6        3.14        0.00      4.99 o 
  -7   1   6        1.88        0.55      4.55 o 
  -6   1   6        1.44        0.95      3.74 o 
  -5   1   6        5.39        7.42      2.80 o 
  -4   1   6        9.02        7.21      1.82 o 
  -3   1   6        6.28        5.89      1.28 o 
  -2   1   6       66.24       61.26      2.04 o 
  -1   1   6      282.17      269.51      5.20 o 
   0   1   6      466.04      473.23      7.58 o 
   1   1   6       55.66       53.56      1.83 o 
   2   1   6      202.08      220.35      3.59 o 
   3   1   6        3.87        1.50      1.35 o 
   4   1   6        1.15        2.19      2.13 o 
   5   1   6        1.11        2.88      3.02 o 
   6   1   6        0.15        1.09      4.69 o 
  -7   2   6        0.07        0.00      4.81 o 
  -6   2   6        0.67        0.00      3.82 o 
  -5   2   6        1.09        0.56      2.68 o 
  -4   2   6       37.33       38.18      2.84 o 
  -3   2   6       85.46       81.27      2.75 o 
  -2   2   6      182.67      163.07      6.28 o 
  -1   2   6      593.30      562.42      8.82 o 
   0   2   6      569.97      602.31      9.97 o 
   1   2   6      467.71      438.68      8.56 o 
   2   2   6      145.42      153.13      3.51 o 
   3   2   6       12.91       14.66      1.99 o 
   4   2   6       15.79       13.57      2.75 o 
   5   2   6        0.74        0.00      3.76 o 
   6   2   6        1.58        2.34      5.37 o 
  -6   3   6        2.84        4.13      3.82 o 
  -5   3   6       15.14       12.81      3.27 o 
  -4   3   6       39.71       40.08      3.11 o 
  -3   3   6       18.84       18.98      2.07 o 
  -2   3   6      168.74      151.58      5.88 o 
  -1   3   6      171.58      165.52      3.27 o 
   0   3   6       14.83       17.43      1.35 o 
   1   3   6      650.24      674.55     11.73 o 
   2   3   6       20.53       24.46      1.86 o 
   3   3   6        5.86        5.46      1.88 o 
   4   3   6       26.49       28.64      4.08 o 
   5   3   6        3.20        3.17      3.93 o 
   6   3   6        1.36        0.00      5.26 o 
  -6   4   6        3.53        4.71      4.04 o 
  -5   4   6       13.81       16.12      3.24 o 
  -4   4   6       22.32       19.95      2.87 o 
  -3   4   6       13.00       14.65      2.04 o 
  -2   4   6      182.76      181.00      3.62 o 
  -1   4   6       15.25       16.31      1.39 o 
   0   4   6      282.19      285.81      4.11 o 
   1   4   6        8.56        7.56      1.46 o 
   2   4   6        5.44        3.21      1.42 o 
   3   4   6        2.35        4.92      1.98 o 
   4   4   6        9.08        9.60      3.10 o 
   5   4   6        1.22        0.86      3.67 o 
   6   4   6        2.21        4.60      5.96 o 
  -6   5   6        8.17       10.09      4.53 o 
  -5   5   6        1.55        5.02      2.73 o 
  -4   5   6       10.69       12.72      2.71 o 
  -3   5   6       19.83       18.86      2.45 o 
  -2   5   6        0.45        0.00      1.31 o 
  -1   5   6       18.03       17.97      1.48 o 
   0   5   6       54.98       56.62      2.57 o 
   1   5   6       87.53       89.76      3.21 o 
   2   5   6      121.43      124.62      4.70 o 
   3   5   6        2.58        2.43      1.97 o 
   4   5   6        3.28        3.01      2.52 o 
   5   5   6        1.20        0.48      3.71 o 
  -6   6   6        2.38        1.50      4.60 o 
  -5   6   6        0.87        0.00      2.78 o 
  -4   6   6        9.33       10.09      2.78 o 
  -3   6   6       31.25       33.27      3.02 o 
  -2   6   6       21.58       18.90      2.50 o 
  -1   6   6       40.86       39.65      2.21 o 
   0   6   6        9.20       10.18      1.83 o 
   1   6   6        7.03        7.10      1.70 o 
   2   6   6        5.46        4.87      1.96 o 
   3   6   6       11.18        7.95      2.83 o 
   4   6   6        4.89        5.58      2.81 o 
   5   6   6        4.35        4.54      4.46 o 
  -5   7   6        1.76        2.43      3.10 o 
  -4   7   6        2.95        0.00      2.56 o 
  -3   7   6       16.35       14.46      2.61 o 
  -2   7   6       19.04       18.87      2.73 o 
  -1   7   6        6.84        5.98      2.04 o 
   0   7   6       67.28       73.94      4.35 o 
   1   7   6       36.51       40.53      3.17 o 
   2   7   6       15.54       12.88      3.30 o 
   3   7   6        4.54        6.14      3.03 o 
   4   7   6        1.98        0.76      2.78 o 
   5   7   6        3.32        3.21      3.65 o 
  -5   8   6        0.98        0.31      3.62 o 
  -4   8   6        7.72        7.14      3.16 o 
  -3   8   6        2.67        1.61      2.74 o 
  -2   8   6       12.62       13.52      2.74 o 
  -1   8   6        7.42        5.63      2.22 o 
   0   8   6        5.87        6.15      2.76 o 
   1   8   6        1.62        3.07      2.65 o 
   2   8   6        2.65        2.23      3.02 o 
   3   8   6        0.77        2.81      3.82 o 
   4   8   6        0.70        1.34      3.67 o 
  -4   9   6        0.07        0.89      3.31 o 
  -3   9   6        1.26        0.63      3.19 o 
  -2   9   6        1.91        2.45      2.54 o 
  -1   9   6        3.32        3.19      2.47 o 
   0   9   6        8.30        8.55      3.19 o 
   1   9   6        2.20        0.00      2.90 o 
   2   9   6        5.20        6.49      3.71 o 
   3   9   6        2.25        3.90      4.32 o 
  -3  10   6        2.39        2.90      3.82 o 
  -2  10   6        1.20        0.00      3.16 o 
  -1  10   6        6.18        7.96      3.08 o 
   0  10   6        3.00        4.82      3.54 o 
   1  10   6        3.48        3.33      3.74 o 
   2  10   6        8.02       12.01      4.68 o 
  -1  11   6        3.29        5.29      3.70 o 
   0  11   6        0.39        1.32      4.32 o 
   1  11   6        2.73        4.38      4.52 o 
  -7   0   7        0.00        2.17      7.05 o 
  -6   0   7        3.54        3.30      5.33 o 
  -5   0   7        7.97        7.12      3.79 o 
  -4   0   7       26.96       26.92      3.92 o 
  -3   0   7      177.82      165.19      4.99 o 
  -2   0   7      179.10      184.22      4.77 o 
  -1   0   7       29.44       33.68      2.38 o 
   0   0   7       21.83       27.49      2.18 o 
   1   0   7      336.15      333.52     10.58 o 
   2   0   7       49.60       49.57      2.98 o 
   3   0   7       59.24       59.23      4.29 o 
   4   0   7        0.19        1.60      2.98 o 
   5   0   7        2.75        2.74      4.24 o 
   6   0   7        1.90        1.23      5.54 o 
  -7   1   7        0.33        2.80      4.83 o 
  -6   1   7        0.51        1.10      3.77 o 
  -5   1   7        2.96        2.69      2.73 o 
  -4   1   7       11.72       11.23      2.05 o 
  -3   1   7       64.45       68.79      2.59 o 
  -2   1   7       78.21       82.65      2.49 o 
  -1   1   7       59.31       55.36      1.96 o 
   0   1   7      101.27       99.94      2.42 o 
   1   1   7       43.36       41.09      1.72 o 
   2   1   7       78.97       75.62      2.37 o 
   3   1   7        8.41        8.70      1.77 o 
   4   1   7       31.27       35.11      3.47 o 
   5   1   7        7.15        8.72      3.79 o 
   6   1   7        2.30        2.93      5.69 o 
  -7   2   7        0.40        0.00      5.07 o 
  -6   2   7        1.43        0.77      3.59 o 
  -5   2   7        4.22        1.52      2.65 o 
  -4   2   7       67.54       68.77      3.65 o 
  -3   2   7        9.20        8.73      1.55 o 
  -2   2   7       96.64      102.68      2.98 o 
  -1   2   7      279.57      269.60      5.72 o 
   0   2   7      318.35      319.19      4.62 o 
   1   2   7      386.31      395.01      7.35 o 
   2   2   7       62.67       62.42      2.74 o 
   3   2   7       59.98       62.05      3.39 o 
   4   2   7       23.67       22.62      3.17 o 
   5   2   7        2.48        0.00      4.49 o 
   6   2   7        2.03        3.62      5.78 o 
  -6   3   7        1.76        0.00      3.54 o 
  -5   3   7       11.62       10.83      3.11 o 
  -4   3   7        0.28        1.46      1.89 o 
  -3   3   7       56.61       59.28      2.94 o 
  -2   3   7        7.55        6.50      1.43 o 
  -1   3   7      224.22      216.94      4.26 o 
   0   3   7      144.41      135.96      3.38 o 
   1   3   7      330.18      322.86      6.37 o 
   2   3   7       42.00       48.24      2.47 o 
   3   3   7       23.43       23.44      2.92 o 
   4   3   7       20.93       18.45      3.69 o 
   5   3   7        1.57        0.00      4.06 o 
   6   3   7        5.60       12.04      6.79 o 
  -6   4   7        0.80        0.81      3.92 o 
  -5   4   7        8.03        7.26      3.08 o 
  -4   4   7        2.94        1.37      1.98 o 
  -3   4   7        3.66        4.47      1.71 o 
  -2   4   7       61.40       61.75      2.82 o 
  -1   4   7       38.62       39.56      2.18 o 
   0   4   7       68.19       69.43      2.35 o 
   1   4   7      301.83      300.66      6.76 o 
   2   4   7       70.93       69.41      3.77 o 
   3   4   7        6.09        7.18      2.46 o 
   4   4   7        4.01        4.71      3.05 o 
   5   4   7        2.11        2.58      4.18 o 
  -6   5   7        0.86        0.65      4.13 o 
  -5   5   7        9.70        5.46      2.80 o 
  -4   5   7        6.17        3.74      2.38 o 
  -3   5   7        3.85        3.58      1.88 o 
  -2   5   7      123.31      123.22      3.79 o 
  -1   5   7       45.76       49.30      2.38 o 
   0   5   7       54.58       56.52      2.74 o 
   1   5   7       45.36       47.25      2.66 o 
   2   5   7      106.42      104.09      3.72 o 
   3   5   7       21.91       23.37      3.49 o 
   4   5   7        0.73        2.87      2.95 o 
   5   5   7        0.04        1.67      4.22 o 
  -6   6   7        0.61        0.50      4.34 o 
  -5   6   7        2.46        4.73      3.08 o 
  -4   6   7       12.59       15.32      3.14 o 
  -3   6   7        5.90        3.57      2.18 o 
  -2   6   7       26.34       24.90      2.52 o 
  -1   6   7       81.19       81.03      3.22 o 
   0   6   7       86.76       81.63      4.01 o 
   1   6   7        5.36        2.91      2.00 o 
   2   6   7        0.85        0.00      1.86 o 
   3   6   7        2.98        5.29      2.36 o 
   4   6   7       11.22       14.46      4.04 o 
   5   6   7        6.16        9.77      5.33 o 
  -5   7   7        1.53        2.77      3.36 o 
  -4   7   7        0.37        1.38      2.68 o 
  -3   7   7       10.25        9.94      2.65 o 
  -2   7   7       17.08       18.16      2.52 o 
  -1   7   7       16.13       20.30      2.46 o 
   0   7   7       33.28       31.07      3.13 o 
   1   7   7       30.73       29.62      3.31 o 
   2   7   7       23.94       25.87      3.41 o 
   3   7   7        0.04        0.00      2.68 o 
   4   7   7        0.01        0.00      2.99 o 
  -5   8   7        0.73        2.15      3.68 o 
  -4   8   7        1.18        1.15      2.89 o 
  -3   8   7        3.03        3.42      2.62 o 
  -2   8   7       12.95       12.24      2.59 o 
  -1   8   7       53.13       52.99      3.53 o 
   0   8   7       27.25       27.97      3.71 o 
   1   8   7        7.74        7.60      3.38 o 
   2   8   7       16.45       14.64      4.05 o 
   3   8   7        6.66        4.67      4.11 o 
   4   8   7        3.97        3.92      3.20 o 
  -4   9   7        0.02        0.79      3.53 o 
  -3   9   7        7.24        7.04      3.07 o 
  -2   9   7       22.35       22.46      3.20 o 
  -1   9   7        2.00        0.96      2.32 o 
   0   9   7       10.32       11.92      3.63 o 
   1   9   7       19.23       17.24      4.33 o 
   2   9   7        2.08        4.89      3.96 o 
   3   9   7        0.21        0.00      4.11 o 
  -3  10   7        1.36        1.02      3.99 o 
  -2  10   7        9.70        9.26      3.94 o 
  -1  10   7        2.09        0.81      2.63 o 
   0  10   7        4.94        6.08      3.68 o 
   1  10   7       10.02        9.21      4.37 o 
   2  10   7        9.12       11.41      4.70 o 
  -1  11   7        2.58        0.49      3.36 o 
   0  11   7        1.09        1.22      3.75 o 
  -7   0   8        0.03        0.00      6.19 o 
  -6   0   8        1.96        1.91      5.21 o 
  -5   0   8       22.41       20.67      4.85 o 
  -4   0   8        0.57        3.93      2.71 o 
  -3   0   8        4.90        2.58      1.92 o 
  -2   0   8      104.85      102.32      4.01 o 
   0   0   8      202.13      237.49      5.95 o 
   1   0   8       18.39       19.07      2.04 o 
   2   0   8       69.21       67.38      3.46 o 
   3   0   8       41.04       38.46      3.87 o 
   4   0   8       11.84       11.92      4.20 o 
   5   0   8        3.37        0.58      4.19 o 
   6   0   8        0.27        3.29      5.78 o 
  -7   1   8        1.31        1.35      4.86 o 
  -6   1   8        0.06        0.00      3.30 o 
  -5   1   8        2.19        1.27      2.57 o 
  -4   1   8       24.38       22.43      2.48 o 
  -3   1   8        4.19        4.31      1.39 o 
  -2   1   8       82.93       82.44      2.67 o 
  -1   1   8      154.42      156.75      3.00 o 
   0   1   8      101.31      111.44      2.71 o 
   1   1   8        3.43        1.22      0.99 o 
   2   1   8      152.17      151.58      3.44 o 
   3   1   8       33.91       32.50      2.81 o 
   4   1   8        0.32        0.25      2.24 o 
   5   1   8        6.92        7.51      3.60 o 
   6   1   8        0.87        1.78      4.85 o 
  -6   2   8        2.80        3.65      3.85 o 
  -5   2   8        6.20        4.89      3.02 o 
  -4   2   8       40.91       39.71      3.03 o 
  -3   2   8        8.90       10.12      1.73 o 
  -2   2   8       49.31       49.33      2.37 o 
  -1   2   8      139.93      132.99      3.05 o 
   0   2   8      230.63      242.61      3.86 o 
   1   2   8       40.01       48.19      2.22 o 
   2   2   8        5.07        4.31      1.38 o 
   3   2   8       28.67       30.21      2.74 o 
   4   2   8       10.35        8.32      2.91 o 
   5   2   8        2.30        5.11      4.39 o 
   6   2   8        0.70        0.00      5.40 o 
  -6   3   8        2.00        1.15      3.94 o 
  -5   3   8       11.36       12.56      3.16 o 
  -4   3   8        4.74        4.57      2.13 o 
  -3   3   8        3.07        2.15      1.63 o 
  -2   3   8       23.46       23.67      2.04 o 
  -1   3   8       59.01       56.89      2.73 o 
   0   3   8        3.47        2.15      1.16 o 
   1   3   8       32.57       32.35      1.89 o 
   2   3   8       17.85       21.09      2.22 o 
   3   3   8       12.98       16.87      2.92 o 
   4   3   8       16.24       17.48      4.08 o 
   5   3   8        1.34        5.38      4.63 o 
  -6   4   8        3.80        5.18      4.59 o 
  -5   4   8        0.26        0.16      2.71 o 
  -4   4   8        5.39        5.88      2.30 o 
  -3   4   8       73.80       68.84      3.45 o 
  -2   4   8      123.57      121.40      3.78 o 
  -1   4   8        5.60        6.93      1.58 o 
   0   4   8        6.23        7.00      1.43 o 
   1   4   8       90.47       80.71      3.53 o 
   2   4   8       24.36       20.30      2.54 o 
   3   4   8       34.14       36.52      3.99 o 
   4   4   8        3.23        0.82      3.09 o 
   5   4   8        3.75        3.22      4.60 o 
  -6   5   8        0.86        0.03      4.19 o 
  -5   5   8        2.40        1.65      2.89 o 
  -4   5   8       12.70       10.73      2.86 o 
  -3   5   8       19.36       23.60      3.01 o 
  -2   5   8       12.58       11.19      2.03 o 
  -1   5   8       51.25       51.41      2.81 o 
   0   5   8       28.55       28.82      2.41 o 
   1   5   8        6.36        7.24      2.23 o 
   2   5   8        1.82        0.00      1.79 o 
   3   5   8       33.51       29.52      3.93 o 
   4   5   8        2.82        2.91      3.25 o 
   5   5   8        0.01        0.91      4.29 o 
  -5   6   8        0.07        0.00      2.92 o 
  -4   6   8        1.75        3.35      2.67 o 
  -3   6   8       25.17       27.81      3.21 o 
  -2   6   8       13.05       11.71      2.31 o 
  -1   6   8        9.62       13.25      2.15 o 
   0   6   8       44.84       41.49      2.81 o 
   1   6   8       91.88       89.89      5.37 o 
   2   6   8       14.45       14.34      2.87 o 
   3   6   8       13.09       12.88      3.60 o 
   4   6   8        2.85        0.00      3.44 o 
   5   6   8        1.94        4.45      5.07 o 
  -5   7   8        0.14        1.29      3.27 o 
  -4   7   8       12.05        8.97      3.13 o 
  -3   7   8        5.97        6.93      2.69 o 
  -2   7   8       11.80       11.20      2.53 o 
  -1   7   8       11.20        9.14      2.28 o 
   0   7   8       44.16       44.98      3.61 o 
   1   7   8        2.69        1.88      2.33 o 
   2   7   8        9.95       10.90      2.99 o 
   3   7   8        0.11        0.28      2.70 o 
   4   7   8        0.68        1.14      3.81 o 
  -4   8   8        0.30        0.00      2.84 o 
  -3   8   8        0.37        0.00      2.58 o 
  -2   8   8        0.52        1.72      2.35 o 
  -1   8   8        6.08        5.74      2.38 o 
   0   8   8       56.68       53.68      4.68 o 
   1   8   8       61.48       57.14      4.34 o 
   2   8   8        4.40        5.01      3.42 o 
   3   8   8        0.33        1.50      2.93 o 
   4   8   8        3.39        4.74      3.69 o 
  -4   9   8        0.81        0.00      3.53 o 
  -3   9   8        0.19        0.00      2.99 o 
  -2   9   8        2.67        3.32      2.70 o 
  -1   9   8       11.31        8.22      2.73 o 
   0   9   8        4.36        4.41      3.20 o 
   1   9   8       10.51       12.87      4.23 o 
   2   9   8        0.84        0.00      3.87 o 
   3   9   8        0.62        1.42      4.47 o 
  -3  10   8        0.20        0.00      3.50 o 
  -2  10   8        1.14        0.87      3.15 o 
  -1  10   8        1.83        0.43      2.77 o 
   0  10   8        0.45        0.08      3.88 o 
   1  10   8        7.50        3.04      4.95 o 
   2  10   8        3.18        3.92      4.61 o 
  -6   0   9        0.70        4.28      5.79 o 
  -5   0   9        0.47        0.00      3.37 o 
  -4   0   9       16.81       17.60      3.83 o 
  -3   0   9        5.13        4.14      2.13 o 
  -2   0   9        5.29        7.30      2.06 o 
  -1   0   9        3.10        4.67      1.58 o 
   0   0   9        0.31        1.69      1.49 o 
   1   0   9       51.18       48.27      3.48 o 
   2   0   9       13.74       14.85      2.16 o 
   3   0   9       90.40       94.02      5.52 o 
   4   0   9        3.79        5.29      3.65 o 
   5   0   9        2.56        0.00      4.53 o 
   6   0   9        0.03        0.00      6.72 o 
  -6   1   9        3.62        0.06      3.66 o 
  -5   1   9        1.93        2.82      2.76 o 
  -4   1   9       35.73       43.50      3.09 o 
  -3   1   9       10.77        9.56      1.74 o 
  -2   1   9      331.62      323.99      4.80 o 
  -1   1   9      259.18      251.72      4.30 o 
   0   1   9       43.31       46.88      2.16 o 
   1   1   9       90.98       84.00      2.70 o 
   2   1   9       14.76       13.61      1.72 o 
   3   1   9       44.26       47.86      3.47 o 
   4   1   9       15.81       15.80      3.15 o 
   5   1   9        8.89       11.47      4.23 o 
  -6   2   9        1.87        1.03      3.55 o 
  -5   2   9        2.73        1.09      2.87 o 
  -4   2   9        1.09        1.78      1.99 o 
  -3   2   9       62.94       64.98      3.01 o 
  -2   2   9       66.85       67.31      2.62 o 
  -1   2   9        2.73        1.90      1.20 o 
   0   2   9      291.99      294.11      5.18 o 
   1   2   9      142.13      142.81      3.48 o 
   2   2   9       16.26       16.30      1.82 o 
   3   2   9        7.69       10.46      2.19 o 
   4   2   9       31.19       22.98      3.88 o 
   5   2   9        2.68        4.65      4.07 o 
  -6   3   9        0.21        0.00      3.48 o 
  -5   3   9        0.92        0.62      2.82 o 
  -4   3   9        5.72        5.85      2.33 o 
  -3   3   9        1.91        2.33      1.74 o 
  -2   3   9       29.55       27.24      2.29 o 
  -1   3   9       18.99       21.55      2.03 o 
   0   3   9      205.40      211.33      4.07 o 
   1   3   9       64.30       63.79      2.62 o 
   2   3   9        8.54        8.40      1.82 o 
   3   3   9       13.50       15.38      2.87 o 
   4   3   9        4.57        4.83      3.72 o 
   5   3   9        3.54        5.09      4.71 o 
  -6   4   9        2.03        2.29      4.44 o 
  -5   4   9        1.62        0.00      2.74 o 
  -4   4   9        4.32        3.25      2.33 o 
  -3   4   9        2.95        2.18      1.90 o 
  -2   4   9      134.88      120.54      4.32 o 
  -1   4   9       20.98       22.06      2.28 o 
   0   4   9       87.41       83.76      3.19 o 
   1   4   9       49.82       53.15      3.18 o 
   2   4   9       26.94       25.38      2.81 o 
   3   4   9       15.39        8.95      2.77 o 
   4   4   9       11.51        8.83      3.95 o 
   5   4   9        0.76        0.09      4.43 o 
  -6   5   9        0.60        0.80      4.42 o 
  -5   5   9        2.91        4.73      3.23 o 
  -4   5   9        6.51        9.86      2.94 o 
  -3   5   9        0.16        0.00      2.00 o 
  -2   5   9       43.91       41.83      3.09 o 
  -1   5   9      155.93      154.50      4.45 o 
   0   5   9       12.95       13.06      2.17 o 
   1   5   9       30.09       30.51      2.81 o 
   2   5   9       22.06       27.17      3.18 o 
   3   5   9        7.03       10.36      3.12 o 
   4   5   9       11.08       12.95      4.35 o 
   5   5   9        2.27        5.47      5.54 o 
  -5   6   9        0.78        2.19      3.19 o 
  -4   6   9       12.59       15.04      3.37 o 
  -3   6   9       16.67       17.69      2.99 o 
  -2   6   9        3.42        3.56      1.94 o 
  -1   6   9      255.10      252.83      8.10 o 
   0   6   9       93.04       96.95      4.48 o 
   1   6   9        2.95        3.54      2.16 o 
   2   6   9       12.68        9.10      2.88 o 
   3   6   9        0.03        2.31      2.65 o 
   4   6   9        1.53        2.82      3.91 o 
  -5   7   9        0.08        0.00      3.45 o 
  -4   7   9        0.11        0.00      2.67 o 
  -3   7   9        9.76       12.67      2.98 o 
  -2   7   9        6.17        4.83      2.38 o 
  -1   7   9       17.25       16.49      2.63 o 
   0   7   9       73.49       81.69      5.39 o 
   1   7   9        8.03        8.56      2.65 o 
   2   7   9        2.70        5.13      2.87 o 
   3   7   9        6.87        6.92      3.25 o 
   4   7   9        0.56        1.59      3.79 o 
  -4   8   9        0.28        0.00      3.33 o 
  -3   8   9        2.33        2.76      2.99 o 
  -2   8   9        5.08        5.40      2.70 o 
  -1   8   9        5.04        3.03      2.42 o 
   0   8   9       20.94       21.93      2.97 o 
   1   8   9        0.89        1.70      2.57 o 
   2   8   9        0.19        0.00      2.72 o 
   3   8   9        0.86        1.50      3.26 o 
  -3   9   9        2.07        3.02      3.27 o 
  -2   9   9        7.53        6.85      3.10 o 
  -1   9   9        0.25        0.25      2.61 o 
   0   9   9       10.82        8.15      2.98 o 
   1   9   9       21.49       23.94      4.52 o 
   2   9   9        0.81        0.00      4.02 o 
  -2  10   9        0.81        0.89      3.64 o 
  -1  10   9        0.20        0.00      3.07 o 
   0  10   9       12.02       15.34      4.43 o 
   1  10   9        6.27        8.01      4.38 o 
  -6   0  10        2.06        0.00      5.37 o 
  -5   0  10       17.35       22.27      5.15 o 
  -4   0  10       72.06       74.08      5.97 o 
  -3   0  10       64.43       62.79      4.13 o 
  -2   0  10       17.37       17.50      2.65 o 
  -1   0  10       18.34       19.13      2.21 o 
   0   0  10       17.32       19.73      2.49 o 
   1   0  10        0.35        1.42      1.77 o 
   2   0  10       79.22       78.91      4.72 o 
   3   0  10        7.23        6.14      3.01 o 
   4   0  10        3.39        2.83      3.69 o 
   5   0  10        0.01        0.00      4.55 o 
  -6   1  10        1.03        0.00      4.00 o 
  -5   1  10       23.57       18.41      3.67 o 
  -4   1  10       20.91       20.58      2.68 o 
  -3   1  10        0.82        1.28      1.52 o 
  -2   1  10      101.95      105.41      3.21 o 
  -1   1  10      146.93      152.68      3.37 o 
   0   1  10       76.03       71.54      2.69 o 
   1   1  10       20.43       18.46      1.79 o 
   2   1  10       30.82       27.02      2.20 o 
   3   1  10       46.95       52.65      3.59 o 
   4   1  10        2.63        1.06      2.42 o 
   5   1  10        0.23        0.00      4.29 o 
  -6   2  10        0.08        0.00      3.63 o 
  -5   2  10       11.18       13.87      3.60 o 
  -4   2  10       62.63       65.95      3.97 o 
  -3   2  10       43.34       39.33      2.78 o 
  -2   2  10       33.04       34.49      2.39 o 
  -1   2  10       15.62       12.71      1.69 o 
   0   2  10        9.92       10.26      1.50 o 
   1   2  10      186.90      183.13      4.05 o 
   2   2  10       34.90       31.62      2.29 o 
   3   2  10       91.41       96.98      4.94 o 
   4   2  10       14.47       12.15      3.67 o 
   5   2  10        1.26        1.77      3.93 o 
  -6   3  10        0.46        0.40      3.96 o 
  -5   3  10        5.57        6.04      3.47 o 
  -4   3  10       25.90       25.60      3.38 o 
  -3   3  10      114.74      111.84      4.85 o 
  -2   3  10       11.38       12.30      2.18 o 
  -1   3  10       13.03       13.58      2.02 o 
   0   3  10       31.11       34.60      2.43 o 
   1   3  10       47.72       48.54      2.91 o 
   2   3  10        7.04        2.92      1.79 o 
   3   3  10        0.20        0.00      2.08 o 
   4   3  10       18.94       12.81      4.01 o 
   5   3  10        0.37        0.00      4.10 o 
  -6   4  10        0.72        0.00      4.20 o 
  -5   4  10        3.55        4.73      3.30 o 
  -4   4  10       11.46        9.36      2.81 o 
  -3   4  10       62.54       65.28      3.80 o 
  -2   4  10      404.56      412.02      8.24 o 
  -1   4  10       41.36       38.19      2.82 o 
   0   4  10      100.94      101.01      3.97 o 
   1   4  10       10.87       11.67      2.20 o 
   2   4  10       29.00       29.78      2.97 o 
   3   4  10       40.50       44.42      4.40 o 
   4   4  10       15.37       12.77      5.08 o 
   5   4  10        2.51        3.04      5.64 o 
  -6   5  10        3.04        5.13      4.80 o 
  -5   5  10        1.19        1.82      3.20 o 
  -4   5  10        0.48        0.00      2.60 o 
  -3   5  10       24.24       28.60      3.29 o 
  -2   5  10       13.24       10.19      2.28 o 
  -1   5  10       33.43       36.14      3.04 o 
   0   5  10       39.43       34.88      3.12 o 
   1   5  10        6.16        5.91      2.12 o 
   2   5  10       19.92       19.19      3.15 o 
   3   5  10        1.01        0.00      2.54 o 
   4   5  10        7.21       10.15      4.72 o 
  -5   6  10        1.02        0.34      3.32 o 
  -4   6  10        0.66        2.44      2.90 o 
  -3   6  10        4.39        5.60      2.68 o 
  -2   6  10       19.61       19.49      2.86 o 
  -1   6  10       90.86       86.82      4.34 o 
   0   6  10        7.34        8.01      2.39 o 
   1   6  10        3.19        3.57      2.20 o 
   2   6  10       37.31       38.62      4.05 o 
   3   6  10        6.29        9.99      3.22 o 
   4   6  10        4.52        2.01      3.65 o 
  -5   7  10        1.49        2.61      3.80 o 
  -4   7  10        1.02        0.97      2.91 o 
  -3   7  10        1.75        1.90      2.70 o 
  -2   7  10        1.67        1.75      2.42 o 
  -1   7  10       65.87       66.15      4.09 o 
   0   7  10       40.83       42.06      3.75 o 
   1   7  10        8.23        7.04      2.54 o 
   2   7  10        5.01        4.41      2.86 o 
   3   7  10        3.14        2.17      3.20 o 
   4   7  10        0.81        0.00      3.69 o 
  -4   8  10        4.51        0.73      3.47 o 
  -3   8  10        5.38        2.40      2.94 o 
  -2   8  10        9.80        5.61      2.91 o 
  -1   8  10        7.79        9.44      3.03 o 
   0   8  10       26.30       26.81      3.37 o 
   1   8  10       10.35        8.81      2.76 o 
   2   8  10        1.97        4.50      2.95 o 
   3   8  10        2.79        1.68      3.59 o 
  -3   9  10        3.38        1.09      3.46 o 
  -2   9  10        2.41        1.37      3.15 o 
  -1   9  10        9.13       11.93      3.44 o 
   0   9  10        6.58        4.87      3.06 o 
   1   9  10        0.02        0.00      3.61 o 
   2   9  10        1.32        0.58      3.90 o 
  -2  10  10        2.09        1.59      3.66 o 
  -1  10  10        1.16        3.67      3.46 o 
   0  10  10        3.65        2.96      3.52 o 
   1  10  10        4.12        2.61      4.45 o 
  -6   0  11        0.00        2.81      7.50 o 
  -5   0  11        5.26        5.99      4.59 o 
  -4   0  11        7.31       12.55      3.74 o 
  -3   0  11       32.78       34.91      3.59 o 
  -2   0  11       75.44       84.44      4.43 o 
  -1   0  11        0.82        0.00      1.72 o 
   0   0  11       14.24       16.35      2.53 o 
   1   0  11        0.11        6.90      2.30 o 
   2   0  11       10.79        6.45      2.79 o 
   3   0  11       20.76       23.25      4.11 o 
   4   0  11        3.87        5.56      4.04 o 
   5   0  11        0.92        5.57      6.41 o 
  -6   1  11        1.87        2.39      4.31 o 
  -5   1  11        1.67        1.45      3.11 o 
  -4   1  11       33.82       35.52      3.48 o 
  -3   1  11       16.39       17.00      2.23 o 
  -2   1  11       12.07       11.69      1.80 o 
  -1   1  11        1.73        1.19      1.32 o 
   0   1  11      121.58      127.05      3.49 o 
   1   1  11        4.92        5.77      1.69 o 
   2   1  11      135.50      140.53      4.65 o 
   3   1  11       19.97       18.17      2.71 o 
   4   1  11        3.20        2.28      2.88 o 
   5   1  11        0.77        2.34      4.76 o 
  -6   2  11        0.37        0.00      3.92 o 
  -5   2  11        2.04        0.54      3.04 o 
  -4   2  11       23.15       27.20      3.23 o 
  -3   2  11      191.82      207.61      5.69 o 
  -2   2  11       21.82       22.09      2.32 o 
  -1   2  11       25.81       26.42      2.39 o 
   0   2  11      158.72      146.65      3.66 o 
   1   2  11       94.30       87.22      3.55 o 
   2   2  11       31.74       29.99      2.50 o 
   3   2  11       55.62       54.54      4.20 o 
   4   2  11        1.17        1.70      3.27 o 
   5   2  11        0.46        2.14      4.19 o 
  -6   3  11        0.86        0.00      4.13 o 
  -5   3  11       12.45        9.12      3.78 o 
  -4   3  11        3.38        2.01      2.40 o 
  -3   3  11       40.31       38.04      3.20 o 
  -2   3  11       25.27       23.40      2.61 o 
  -1   3  11       22.55       19.17      2.33 o 
   0   3  11       20.40       21.60      2.49 o 
   1   3  11       13.61       13.68      2.48 o 
   2   3  11        3.97        5.50      2.06 o 
   3   3  11       74.44       71.61      4.99 o 
   4   3  11        6.21        8.44      4.05 o 
   5   3  11        3.18        2.30      4.64 o 
  -6   4  11        2.36        1.97      4.58 o 
  -5   4  11        2.78        2.53      3.30 o 
  -4   4  11        3.06        1.98      2.65 o 
  -3   4  11       31.12       33.23      3.23 o 
  -2   4  11       47.15       53.69      3.46 o 
  -1   4  11       10.56       11.26      2.19 o 
   0   4  11       32.42       31.49      3.08 o 
   1   4  11       35.43       34.43      3.26 o 
   2   4  11        1.88        0.09      1.97 o 
   3   4  11        2.97        5.30      2.87 o 
   4   4  11        6.78        7.24      3.86 o 
   5   4  11        3.95        7.36      5.26 o 
  -5   5  11        4.23        6.50      3.66 o 
  -4   5  11        5.07        5.23      2.98 o 
  -3   5  11        6.15        5.18      2.45 o 
  -2   5  11      108.72      102.82      4.47 o 
  -1   5  11        8.35        8.79      2.45 o 
   0   5  11        0.74        1.49      2.00 o 
   1   5  11        4.30        4.65      2.28 o 
   2   5  11        1.17        1.11      2.23 o 
   3   5  11        1.88        3.07      2.69 o 
   4   5  11        8.94        5.58      4.02 o 
  -5   6  11        1.75        2.29      3.81 o 
  -4   6  11        1.02        0.00      2.86 o 
  -3   6  11       14.58       14.62      3.11 o 
  -2   6  11       19.20       18.95      2.97 o 
  -1   6  11       72.91       87.73      4.72 o 
   0   6  11        0.65        0.00      2.04 o 
   1   6  11       14.64       19.83      3.07 o 
   2   6  11       25.76       28.40      3.58 o 
   3   6  11        3.01        4.46      3.13 o 
   4   6  11        4.18        3.81      4.18 o 
  -4   7  11        3.56        5.69      3.61 o 
  -3   7  11        8.18        7.99      3.17 o 
  -2   7  11       13.57       17.97      3.18 o 
  -1   7  11        0.29        0.00      2.32 o 
   0   7  11        0.14        1.10      2.30 o 
   1   7  11        2.66        0.24      2.34 o 
   2   7  11        0.87        1.92      2.57 o 
   3   7  11        1.30        2.86      3.17 o 
  -4   8  11        1.75        0.93      3.65 o 
  -3   8  11        2.37        4.76      3.47 o 
  -2   8  11        1.16        1.55      2.95 o 
  -1   8  11        3.55        3.93      2.70 o 
   0   8  11        8.71       10.19      3.00 o 
   1   8  11        4.35        2.77      2.68 o 
   2   8  11        0.25        0.12      2.80 o 
   3   8  11        1.98        4.62      3.74 o 
  -3   9  11        0.01        0.10      3.61 o 
  -2   9  11        3.16        2.95      3.80 o 
  -1   9  11        1.03        2.04      3.17 o 
   0   9  11        4.64        3.18      3.18 o 
   1   9  11        2.58        2.54      2.94 o 
   2   9  11        1.45        0.74      3.03 o 
  -6   0  12        1.00        0.59      7.63 o 
  -5   0  12        0.17        0.14      4.60 o 
  -4   0  12       72.07       70.16      6.32 o 
  -3   0  12       22.52       23.26      3.59 o 
  -2   0  12       81.61       84.58      4.62 o 
  -1   0  12       85.43       73.76      5.47 o 
   0   0  12       44.87       60.86      4.30 o 
   1   0  12      521.43      500.99     12.10 o 
   2   0  12      580.13      587.06     12.91 o 
   3   0  12        2.49        3.11      3.02 o 
   4   0  12        2.18        4.12      3.86 o 
   5   0  12        0.16        7.65      7.19 o 
  -6   1  12        2.37        0.66      4.85 o 
  -5   1  12       19.99       16.70      4.18 o 
  -4   1  12       45.00       41.82      3.96 o 
  -3   1  12       19.07       16.29      2.39 o 
  -2   1  12       14.21       18.64      1.99 o 
  -1   1  12        0.06        0.00      1.32 o 
   0   1  12        5.19        7.43      1.76 o 
   1   1  12       72.76       67.83      3.31 o 
   2   1  12       64.28       64.88      3.72 o 
   3   1  12       20.85       18.90      3.19 o 
   4   1  12        2.08        2.18      2.90 o 
   5   1  12        2.34        1.36      4.98 o 
  -6   2  12        0.68        4.30      5.19 o 
  -5   2  12       23.83       24.51      4.62 o 
  -4   2  12        8.18        6.57      2.77 o 
  -3   2  12       28.68       27.41      3.02 o 
  -2   2  12        5.94        7.61      2.09 o 
  -1   2  12        0.63        0.99      1.82 o 
   0   2  12      124.13      131.62      4.42 o 
   1   2  12      146.97      144.53      5.03 o 
   2   2  12       12.72       14.53      2.57 o 
   3   2  12       47.57       46.40      4.53 o 
   4   2  12        2.73        3.45      3.44 o 
   5   2  12        0.64        2.14      4.93 o 
  -6   3  12        2.36        1.14      4.48 o 
  -5   3  12        0.77        0.00      3.42 o 
  -4   3  12        3.20        0.46      2.37 o 
  -3   3  12       84.27       85.57      4.29 o 
  -2   3  12       25.19       26.31      2.81 o 
  -1   3  12        0.22        0.00      1.70 o 
   0   3  12       55.17       56.56      3.62 o 
   1   3  12       17.67       17.70      2.75 o 
   2   3  12       33.52       34.79      3.39 o 
   3   3  12        9.16        9.21      3.42 o 
   4   3  12        1.79        2.76      3.77 o 
  -6   4  12        3.23        3.95      4.95 o 
  -5   4  12        1.32        2.42      3.63 o 
  -4   4  12       16.38       17.81      3.34 o 
  -3   4  12       17.50       20.76      3.03 o 
  -2   4  12       36.26       40.94      3.34 o 
  -1   4  12       39.61       35.76      3.30 o 
   0   4  12       51.94       56.61      3.89 o 
   1   4  12       17.80       19.09      2.95 o 
   2   4  12        9.12       10.24      2.68 o 
   3   4  12        9.07        6.24      3.25 o 
   4   4  12       10.47       10.24      4.39 o 
  -5   5  12        3.17        2.61      3.71 o 
  -4   5  12        5.40        7.43      3.07 o 
  -3   5  12        6.62        8.84      2.77 o 
  -2   5  12       41.91       49.45      3.83 o 
  -1   5  12       11.93       14.77      2.99 o 
   0   5  12        9.28        6.57      2.51 o 
   1   5  12       30.12       30.58      3.50 o 
   2   5  12        0.48        0.00      2.26 o 
   3   5  12        6.25        3.72      3.02 o 
   4   5  12        3.06        1.02      3.92 o 
  -5   6  12        0.12        0.41      3.80 o 
  -4   6  12        6.33        6.98      3.39 o 
  -3   6  12        4.34        3.78      2.77 o 
  -2   6  12       10.83       11.20      2.77 o 
  -1   6  12       27.62       21.32      3.44 o 
   0   6  12        2.42        0.08      2.31 o 
   1   6  12       23.42       22.29      3.32 o 
   2   6  12        6.32        6.73      2.88 o 
   3   6  12        0.93        3.34      3.05 o 
  -4   7  12        0.04        0.00      3.37 o 
  -3   7  12        1.46        4.10      3.08 o 
  -2   7  12       17.44       15.13      3.26 o 
  -1   7  12       10.68       11.35      3.04 o 
   0   7  12        9.39        9.48      2.91 o 
   1   7  12        3.93        4.78      2.68 o 
   2   7  12        1.69        1.47      2.72 o 
   3   7  12        1.86        1.66      3.11 o 
  -3   8  12        1.25        2.82      3.51 o 
  -2   8  12        2.84        0.00      3.05 o 
  -1   8  12        2.49        2.34      2.77 o 
   0   8  12        2.46        1.26      2.62 o 
   1   8  12        1.53        2.31      2.92 o 
   2   8  12        0.97        0.00      3.03 o 
  -2   9  12        2.16        1.15      3.85 o 
  -1   9  12        1.13        0.19      3.47 o 
   0   9  12        0.06        1.72      2.91 o 
   1   9  12        0.02        1.46      3.02 o 
  -6   0  13        0.21        8.70     11.41 o 
  -5   0  13       10.25        4.92      6.15 o 
  -4   0  13       25.03       36.71      5.95 o 
  -3   0  13        9.58       19.25      3.88 o 
  -2   0  13        0.52        1.37      2.09 o 
  -1   0  13       30.27       32.10      3.43 o 
   0   0  13      121.87      107.87     10.37 o 
   1   0  13       49.13       57.68      4.98 o 
   2   0  13        2.99        6.01      3.19 o 
   3   0  13        0.66        0.10      3.05 o 
   4   0  13        1.41        7.96      5.21 o 
  -6   1  13        0.31        2.14      5.83 o 
  -5   1  13        2.16        6.21      4.44 o 
  -4   1  13       22.77       19.63      3.63 o 
  -3   1  13        4.81        2.68      2.18 o 
  -2   1  13        5.62        6.03      2.06 o 
  -1   1  13        9.49       10.40      2.11 o 
   0   1  13       47.48       49.47      3.18 o 
   1   1  13       64.87       66.05      3.55 o 
   2   1  13       35.90       31.76      3.18 o 
   3   1  13        0.31        0.54      2.40 o 
   4   1  13        1.07        2.56      3.55 o 
  -6   2  13        1.41        0.81      5.10 o 
  -5   2  13       14.10       15.03      4.11 o 
  -4   2  13        9.22       10.18      3.36 o 
  -3   2  13       10.66       12.00      2.60 o 
  -2   2  13       15.92       14.91      2.56 o 
  -1   2  13       65.01       68.68      4.08 o 
   0   2  13       73.00       69.05      4.06 o 
   1   2  13       50.57       45.65      3.63 o 
   2   2  13       51.08       56.57      4.67 o 
   3   2  13       13.70       16.78      3.84 o 
   4   2  13        0.93        0.72      3.63 o 
  -6   3  13        1.45        0.00      4.52 o 
  -5   3  13        6.20        8.47      3.93 o 
  -4   3  13        3.68        4.16      2.61 o 
  -3   3  13        4.58        5.75      2.34 o 
  -2   3  13        5.25        5.32      2.09 o 
  -1   3  13       48.90       45.44      3.39 o 
   0   3  13       71.39       65.48      4.55 o 
   1   3  13       21.77       21.53      3.05 o 
   2   3  13       14.88       12.10      3.28 o 
   3   3  13        2.11        1.38      3.24 o 
   4   3  13        2.25        2.44      3.77 o 
  -5   4  13        1.36        1.24      3.73 o 
  -4   4  13        1.84        2.13      2.77 o 
  -3   4  13        3.86        4.52      2.47 o 
  -2   4  13       15.74       15.22      2.70 o 
  -1   4  13       11.46       14.94      3.04 o 
   0   4  13        9.85        8.42      2.77 o 
   1   4  13       17.06       18.60      3.10 o 
   2   4  13        4.23        3.59      2.52 o 
   3   4  13        1.56        0.00      3.26 o 
   4   4  13        0.49        1.78      3.91 o 
  -5   5  13        0.25        0.15      3.64 o 
  -4   5  13        0.84        1.63      3.04 o 
  -3   5  13        3.30        4.70      2.59 o 
  -2   5  13        3.10        3.94      2.48 o 
  -1   5  13       27.77       31.77      3.77 o 
   0   5  13       20.31       17.95      3.13 o 
   1   5  13       10.34        4.84      2.57 o 
   2   5  13        9.18        9.60      2.93 o 
   3   5  13        0.76        0.00      3.09 o 
   4   5  13        0.74        2.82      4.22 o 
  -4   6  13        2.63        0.90      3.34 o 
  -3   6  13        1.31        1.39      2.80 o 
  -2   6  13        3.68        3.39      2.67 o 
  -1   6  13       40.63       39.56      4.21 o 
   0   6  13       10.86       12.25      3.05 o 
   1   6  13        4.96        5.90      2.83 o 
   2   6  13       13.13       16.52      3.46 o 
   3   6  13        0.84        2.50      3.44 o 
  -4   7  13        2.39        0.81      3.81 o 
  -3   7  13        5.90        8.59      3.60 o 
  -2   7  13        3.37        3.80      2.90 o 
  -1   7  13        3.07        3.58      2.92 o 
   0   7  13        4.18        2.81      2.75 o 
   1   7  13        0.52        0.00      2.75 o 
   2   7  13        3.00        4.77      3.15 o 
  -3   8  13        3.16        3.38      4.10 o 
  -2   8  13        5.56        1.16      3.32 o 
  -1   8  13        0.84        2.09      2.98 o 
   0   8  13        1.57        2.25      3.05 o 
   1   8  13        0.77        0.00      2.94 o 
   2   8  13        0.24        0.00      3.22 o 
  -1   9  13        1.72        0.49      3.85 o 
   0   9  13        0.53        0.00      3.20 o 
  -6   0  14        1.17        0.00     10.75 o 
  -5   0  14        2.44        0.00      6.94 o 
  -4   0  14        9.14        2.35      5.60 o 
  -3   0  14       30.86       35.79      5.73 o 
  -2   0  14       20.24       15.99      3.59 o 
  -1   0  14       19.43       17.89      3.37 o 
   0   0  14       10.43        8.84      3.17 o 
   1   0  14       81.30       77.77      5.76 o 
   2   0  14        5.63        1.83      3.19 o 
   3   0  14        0.11        1.59      3.40 o 
   4   0  14        0.08        2.31      5.22 o 
  -6   1  14        0.97        7.51      7.14 o 
  -5   1  14        5.68        2.48      4.13 o 
  -4   1  14        4.83        5.06      3.23 o 
  -3   1  14        4.82        3.45      2.45 o 
  -2   1  14        7.58        7.49      2.31 o 
  -1   1  14       11.40       13.07      2.45 o 
   0   1  14       37.59       34.62      3.18 o 
   1   1  14      124.62      118.18      5.51 o 
   2   1  14        5.34        3.99      2.48 o 
   3   1  14        4.89        5.63      3.19 o 
   4   1  14        0.27        0.00      3.64 o 
  -5   2  14        0.80        1.89      3.52 o 
  -4   2  14        2.03        4.38      3.14 o 
  -3   2  14        1.75        2.29      2.31 o 
  -2   2  14        9.23       11.08      2.51 o 
  -1   2  14       90.87       91.59      4.53 o 
   0   2  14       93.05       89.36      4.88 o 
   1   2  14        2.39        2.42      2.53 o 
   2   2  14        1.29        1.88      2.97 o 
   3   2  14        1.13        2.22      3.25 o 
   4   2  14        2.24        0.00      3.76 o 
  -5   3  14        1.37        2.87      3.73 o 
  -4   3  14        8.37        9.24      3.01 o 
  -3   3  14        4.84        8.30      2.59 o 
  -2   3  14        5.47        7.11      2.42 o 
  -1   3  14       45.75       48.78      3.91 o 
   0   3  14       92.29       89.91      5.02 o 
   1   3  14        0.70        0.00      2.25 o 
   2   3  14        2.57        5.41      3.27 o 
   3   3  14        4.88        5.51      3.66 o 
   4   3  14        0.53        0.00      3.76 o 
  -5   4  14        6.85        9.93      4.76 o 
  -4   4  14        2.58        0.31      2.84 o 
  -3   4  14        6.26        7.95      2.70 o 
  -2   4  14       23.34       22.21      3.10 o 
  -1   4  14       50.07       57.02      4.41 o 
   0   4  14      113.67      108.49      5.97 o 
   1   4  14       20.59       24.13      3.49 o 
   2   4  14        4.60        4.73      3.24 o 
   3   4  14        1.93        3.90      3.60 o 
   4   4  14        0.50        0.00      4.06 o 
  -5   5  14        2.25        2.35      4.46 o 
  -4   5  14        3.31        7.41      3.31 o 
  -3   5  14       10.66        9.48      3.17 o 
  -2   5  14        4.85        6.37      2.79 o 
  -1   5  14       11.87       11.24      3.03 o 
   0   5  14        1.78        2.30      2.49 o 
   1   5  14        5.12        4.41      2.74 o 
   2   5  14        2.28        1.74      3.20 o 
   3   5  14        1.45        0.00      3.55 o 
  -4   6  14        1.36        1.74      3.75 o 
  -3   6  14        1.17        1.32      2.96 o 
  -2   6  14        1.45        0.77      2.72 o 
  -1   6  14        8.71        9.13      3.18 o 
   0   6  14        0.75        0.70      2.61 o 
   1   6  14        3.92        1.79      2.73 o 
   2   6  14        1.30        0.07      3.03 o 
   3   6  14        1.36        0.00      3.71 o 
  -3   7  14        1.82        5.13      3.69 o 
  -2   7  14        5.87        9.05      3.37 o 
  -1   7  14        4.21        2.92      3.16 o 
   0   7  14        0.93        0.00      2.77 o 
   1   7  14        2.54        1.12      3.02 o 
   2   7  14        4.95        2.36      3.49 o 
  -2   8  14       12.79       13.94      4.38 o 
  -1   8  14        7.31        8.37      3.70 o 
   0   8  14        2.35        4.65      3.22 o 
   1   8  14        0.10        0.00      3.27 o 
  -5   0  15        0.00        0.00      6.86 o 
  -4   0  15        6.95       11.31      6.68 o 
  -3   0  15        0.17        0.00      4.39 o 
  -2   0  15       16.53       16.64      5.58 o 
  -1   0  15        1.10        0.00      3.07 o 
   0   0  15        4.08       10.25      3.85 o 
   1   0  15        0.01        3.49      3.39 o 
   2   0  15        4.18        2.58      3.66 o 
   3   0  15        1.23        2.98      5.15 o 
   4   0  15        0.07        0.40      7.70 o 
  -5   1  15        2.38        3.07      5.56 o 
  -4   1  15        6.96        6.02      3.86 o 
  -3   1  15        9.31        8.28      3.06 o 
  -2   1  15       10.36        6.13      2.52 o 
  -1   1  15       39.97       40.48      3.81 o 
   0   1  15       12.35       12.11      2.79 o 
   1   1  15        3.49        2.01      2.36 o 
   2   1  15        6.24        7.27      3.34 o 
   3   1  15        0.89        1.27      3.64 o 
   4   1  15        1.97        1.76      5.24 o 
  -5   2  15        4.81        6.49      4.27 o 
  -4   2  15        8.01        9.23      3.59 o 
  -3   2  15        8.88        6.13      2.65 o 
  -2   2  15        6.53        4.39      2.35 o 
  -1   2  15       30.77       29.06      3.38 o 
   0   2  15       44.02       45.20      4.07 o 
   1   2  15        3.53        3.20      2.96 o 
   2   2  15        1.67        0.74      3.20 o 
   3   2  15        3.47        5.19      3.61 o 
   4   2  15        1.81        0.60      4.26 o 
  -5   3  15        3.18        3.16      4.05 o 
  -4   3  15        0.43        2.44      2.99 o 
  -3   3  15        3.75        5.72      2.58 o 
  -2   3  15        2.75        4.87      2.38 o 
  -1   3  15       21.45       25.62      3.65 o 
   0   3  15       27.40       27.11      3.69 o 
   1   3  15        5.88        6.65      3.03 o 
   2   3  15        0.12        0.00      3.18 o 
   3   3  15        0.04        0.00      3.47 o 
  -5   4  15        1.80        3.88      4.62 o 
  -4   4  15        1.00        0.54      2.93 o 
  -3   4  15       16.64       14.36      3.13 o 
  -2   4  15        2.22        2.59      2.65 o 
  -1   4  15        3.34        6.07      2.83 o 
   0   4  15        2.66        3.96      2.77 o 
   1   4  15        3.94        3.83      2.86 o 
   2   4  15        4.55        1.99      3.60 o 
   3   4  15        2.42        2.10      3.77 o 
  -4   5  15        4.72        8.67      3.48 o 
  -3   5  15        4.48        4.21      3.13 o 
  -2   5  15       28.01       34.84      4.37 o 
  -1   5  15       11.17       11.65      3.38 o 
   0   5  15        6.12        5.47      3.01 o 
   1   5  15       14.31       14.76      3.37 o 
   2   5  15        0.67        0.15      3.33 o 
   3   5  15        0.22        0.85      3.95 o 
  -4   6  15        1.97        3.79      4.03 o 
  -3   6  15        1.33        0.43      3.40 o 
  -2   6  15        2.25        3.34      3.22 o 
  -1   6  15       11.95        7.21      3.31 o 
   0   6  15        0.57        2.65      3.05 o 
   1   6  15        6.64        3.75      3.25 o 
   2   6  15        0.59        1.45      3.49 o 
  -3   7  15        1.47        2.76      3.66 o 
  -2   7  15        5.11        5.88      3.67 o 
  -1   7  15        0.76        0.00      2.95 o 
   0   7  15        1.45        1.35      3.10 o 
   1   7  15        0.22        0.00      3.24 o 
  -2   8  15       11.47       10.16      4.43 o 
  -1   8  15        2.62        0.36      3.58 o 
   0   8  15        0.66        1.50      3.40 o 
  -5   0  16        0.95        2.33      7.92 o 
  -4   0  16        2.14        5.20      6.46 o 
  -3   0  16       10.36        8.56      5.63 o 
  -2   0  16        9.09        1.85      4.65 o 
  -1   0  16        8.82        4.43      4.18 o 
   0   0  16       22.44       25.81      5.00 o 
   1   0  16       11.90       16.64      4.63 o 
   2   0  16        6.74        5.36      4.62 o 
   3   0  16        5.60        3.89      5.63 o 
  -5   1  16        1.98        2.83      5.99 o 
  -4   1  16        2.05        1.58      4.43 o 
  -3   1  16        2.83        3.38      3.25 o 
  -2   1  16       41.09       36.92      4.14 o 
  -1   1  16       11.30       10.26      3.29 o 
   0   1  16        6.28        5.79      2.97 o 
   1   1  16        8.16        8.92      3.49 o 
   2   1  16       13.35       13.95      4.16 o 
   3   1  16        0.57        0.00      3.98 o 
  -5   2  16        1.16        2.08      4.79 o 
  -4   2  16        1.86        5.01      3.94 o 
  -3   2  16       15.06       17.71      3.56 o 
  -2   2  16       13.57       19.36      3.40 o 
  -1   2  16        8.57        7.83      2.77 o 
   0   2  16        0.74        2.95      2.81 o 
   1   2  16        3.43        1.85      2.95 o 
   2   2  16        8.31        6.34      3.71 o 
   3   2  16        2.17        0.00      3.95 o 
  -5   3  16        1.03        1.33      4.50 o 
  -4   3  16        0.46        2.80      3.29 o 
  -3   3  16        0.02        0.00      2.40 o 
  -2   3  16        2.10        1.72      2.55 o 
  -1   3  16       28.03       25.34      3.81 o 
   0   3  16        2.57        2.08      2.90 o 
   1   3  16        1.06        1.77      3.16 o 
   2   3  16        0.78        2.58      3.66 o 
   3   3  16        7.91       13.23      5.22 o 
  -4   4  16        1.37        1.59      3.28 o 
  -3   4  16        9.28       15.07      3.74 o 
  -2   4  16        6.00        5.87      3.09 o 
  -1   4  16        0.08        3.25      2.92 o 
   0   4  16        5.87        4.74      2.93 o 
   1   4  16        0.84        0.57      3.11 o 
   2   4  16        1.48        0.06      3.58 o 
   3   4  16        1.03        0.69      4.43 o 
  -4   5  16        1.00        0.36      3.71 o 
  -3   5  16        2.00        7.38      3.63 o 
  -2   5  16        2.56        3.28      3.13 o 
  -1   5  16        5.20        3.27      3.06 o 
   0   5  16        1.06        2.60      3.12 o 
   1   5  16        0.05        0.29      3.32 o 
   2   5  16        1.35        0.50      3.87 o 
  -3   6  16        0.70        1.66      3.76 o 
  -2   6  16        4.41        3.82      3.37 o 
  -1   6  16        5.43        7.83      3.57 o 
   0   6  16        5.24        4.76      3.29 o 
   1   6  16        2.05        1.77      3.32 o 
   2   6  16        0.32        0.20      3.96 o 
  -2   7  16        0.34        0.00      3.55 o 
  -1   7  16        1.73        2.37      3.49 o 
   0   7  16        0.28        0.00      3.38 o 
   1   7  16        0.49        0.81      3.55 o 
  -5   0  17        2.55        6.55     11.88 o 
  -4   0  17        7.52        9.32      7.37 o 
  -3   0  17        0.00        1.18      5.31 o 
  -2   0  17       21.88       28.94      6.96 o 
  -1   0  17        7.13       16.08      5.93 o 
   0   0  17       10.90        8.12      4.76 o 
   1   0  17        3.58        5.58      4.62 o 
   2   0  17        3.23        8.68      7.03 o 
   3   0  17        0.28        2.88      8.48 o 
  -5   1  17        1.12        0.00      7.04 o 
  -4   1  17        1.32        0.00      4.65 o 
  -3   1  17        1.95        1.24      3.70 o 
  -2   1  17        0.39        3.58      3.60 o 
  -1   1  17        1.41        2.03      3.00 o 
   0   1  17        0.73        0.00      2.84 o 
   1   1  17        7.46        8.11      3.58 o 
   2   1  17        2.69        0.40      3.96 o 
   3   1  17        0.71        4.30      5.15 o 
  -4   2  17        0.37        0.00      3.75 o 
  -3   2  17        5.27        7.20      3.83 o 
  -2   2  17        5.00        3.65      3.03 o 
  -1   2  17       11.36       15.52      3.85 o 
   0   2  17       16.91       15.17      3.95 o 
   1   2  17       11.60       11.59      3.84 o 
   2   2  17        5.73        4.37      3.99 o 
   3   2  17        3.69        2.00      4.81 o 
  -4   3  17        3.69        0.00      4.08 o 
  -3   3  17        3.23        3.64      3.05 o 
  -2   3  17        1.92        0.69      3.06 o 
  -1   3  17        8.00        7.56      3.34 o 
   0   3  17        1.04        0.93      3.18 o 
   1   3  17        5.05        2.66      3.52 o 
   2   3  17        5.73        4.81      4.07 o 
  -4   4  17        1.04        0.00      4.04 o 
  -3   4  17        2.49        1.96      3.46 o 
  -2   4  17        2.24        2.47      3.12 o 
  -1   4  17        2.20        1.32      3.07 o 
   0   4  17        0.56        1.33      3.21 o 
   1   4  17        9.22        9.39      4.23 o 
   2   4  17        2.39        3.66      4.24 o 
  -3   5  17        1.91        0.88      3.71 o 
  -2   5  17        1.19        0.00      3.42 o 
  -1   5  17        2.02        3.91      3.40 o 
   0   5  17        2.25        0.38      3.47 o 
   1   5  17        4.85        1.56      3.83 o 
   2   5  17        2.16        0.58      4.07 o 
  -3   6  17        0.02        0.17      3.92 o 
  -2   6  17        1.95        1.73      3.74 o 
  -1   6  17        3.34        4.61      3.75 o 
   0   6  17        1.05        0.00      3.29 o 
   1   6  17        0.14        2.34      4.08 o 
  -4   0  18        1.33        4.65      8.80 o 
  -3   0  18        4.57        5.10      6.05 o 
  -2   0  18        0.47        2.29      5.20 o 
  -1   0  18        7.13        9.07      5.81 o 
   0   0  18        0.46        0.00      5.24 o 
   1   0  18        1.80        3.59      6.63 o 
   2   0  18        0.01        0.00      8.63 o 
  -4   1  18        0.05        0.36      5.68 o 
  -3   1  18        0.79        0.17      4.08 o 
  -2   1  18        5.38        4.33      3.86 o 
  -1   1  18        5.61        8.24      3.69 o 
   0   1  18        4.88        3.03      3.51 o 
   1   1  18        3.69        1.79      3.66 o 
   2   1  18        1.57        1.24      4.41 o 
  -4   2  18        0.02        0.00      4.42 o 
  -3   2  18        0.89        0.00      3.95 o 
  -2   2  18        0.32        0.00      3.35 o 
  -1   2  18        6.74        7.13      3.80 o 
   0   2  18        3.40        2.33      3.43 o 
   1   2  18        4.64        2.41      3.69 o 
   2   2  18        0.59        0.20      4.25 o 
  -4   3  18        0.56        3.32      4.82 o 
  -3   3  18        6.69        7.70      4.75 o 
  -2   3  18        1.57        0.08      3.43 o 
  -1   3  18        2.56        3.61      3.75 o 
   0   3  18       12.95       13.99      4.33 o 
   1   3  18        1.14        0.00      3.75 o 
   2   3  18        4.64        5.75      4.60 o 
  -3   4  18        2.84        4.52      4.32 o 
  -2   4  18        9.27       11.46      4.28 o 
  -1   4  18        9.63        7.59      3.75 o 
   0   4  18        1.74        3.76      3.79 o 
   1   4  18        0.96        0.00      3.80 o 
  -3   5  18        2.44        6.68      4.50 o 
  -2   5  18        0.83        0.74      3.62 o 
  -1   5  18        0.14        0.35      3.58 o 
   0   5  18        0.06        0.00      3.57 o 
   1   5  18        2.12        5.42      4.54 o 
  -1   6  18        1.32        0.97      3.95 o 
  -4   0  19        1.64        0.00      8.70 o 
  -3   0  19        0.13        0.00      6.41 o 
  -2   0  19        5.52        3.41      5.64 o 
  -1   0  19        0.00        0.00      5.26 o 
   0   0  19        0.00        2.64      5.64 o 
   1   0  19        0.00        0.00      6.68 o 
   2   0  19        0.00        0.00      9.48 o 
  -4   1  19        2.52        0.00      6.49 o 
  -3   1  19        2.30        0.00      4.97 o 
  -2   1  19        0.39        2.44      4.06 o 
  -1   1  19       12.32       12.78      4.69 o 
   0   1  19        1.34        0.36      4.35 o 
   1   1  19        3.04        4.35      4.14 o 
   2   1  19        1.40        0.00      6.49 o 
  -3   2  19        4.25        1.48      4.93 o 
  -2   2  19        4.55        6.31      5.91 o 
  -1   2  19        2.65        3.28      3.79 o 
   0   2  19        7.18        3.94      4.02 o 
   1   2  19        0.17        0.00      3.96 o 
  -3   3  19        0.65        4.15      7.03 o 
  -2   3  19        0.75        0.21      4.43 o 
  -1   3  19        2.59        0.00      3.89 o 
   0   3  19        0.96        2.96      4.29 o 
   1   3  19        0.33        0.00      4.31 o 
  -2   4  19        0.11        0.05      4.25 o 
  -1   4  19        0.14        2.10      4.56 o 
   0   4  19        0.91        0.06      4.13 o 
  -1   5  19        0.27        0.00      4.03 o 
  -3   0  20        3.38        0.00      7.32 o 
  -2   0  20        3.45        0.00      6.78 o 
  -1   0  20        0.05        0.00      6.97 o 
   0   0  20        0.24        0.00      7.35 o 
   1   0  20        6.24        5.85      8.36 o 
  -3   1  20        1.95        1.64      5.29 o 
  -2   1  20        5.78        7.70      5.52 o 
  -1   1  20        1.36        0.00      5.32 o 
   0   1  20        0.03        2.48      5.65 o 
   1   1  20        0.88        0.38      6.66 o 
  -3   2  20        1.22        0.00      5.18 o 
  -2   2  20        1.11        0.00      5.61 o 
  -1   2  20        1.50        1.14      5.76 o 
   0   2  20        1.68        0.00      4.50 o 
  -2   3  20        0.07        1.18      5.32 o 
  -1   3  20        0.57        3.22      4.79 o 
   0   3  20        0.47        0.18      4.67 o 
  -1   0  21        0.65        0.00      7.16 o 
  -1   1  21        0.99        0.00      5.86 o 
                                                 
